# Supplementary material for: Insights into the Physiology and Ecology of the Brackish-Water-Adapted Cyanobacterium Nodularia spumigena CCY9414 Based on a Genome-Transcriptome Analysis
Source: PLoS One. 2013 Mar 28;8(3):e60224. doi: 10.1371/journal.pone.0060224 (PMC3610870; doi:10.1371/journal.pone.0060224)
Supplement: Table S2 — Details of 608 gene clusters that are common to three well-studied Nostocales (Fig. 2A) but not found in N. spumigena CCY9414. The acronyms are as follows: N_punct, Nostoc punctiforme sp. PCC 73102; A_var, Anabaena variabilis sp. ATCC 29413; N_7120, Anabaena PCC 7120, based on MCL clustering of BLASTp results (minimum e-value: 10−8). (XLSX) [file pone.0060224.s004.xlsx]

## Sheet: Blatt1
Cluster ID	Accessions of cluster members
1	A_var_gi|75701503|gb|ABA21179.1|	A_var_gi|75701571|gb|ABA21247.1|	A_var_gi|75701787|gb|ABA21463.1|	A_var_gi|75702127|gb|ABA21803.1|	A_var_gi|75702128|gb|ABA21804.1|	A_var_gi|75702754|gb|ABA22430.1|	A_var_gi|75704953|gb|ABA24629.1|	A_var_gi|75705170|gb|ABA24844.1|	N_punct_gi|186463008|gb|ACC78809.1|	N_punct_gi|186463335|gb|ACC79136.1|	N_punct_gi|186463896|gb|ACC79697.1|	N_punct_gi|186464145|gb|ACC79946.1|	N_punct_gi|186464325|gb|ACC80126.1|	N_punct_gi|186464916|gb|ACC80717.1|	N_punct_gi|186464949|gb|ACC80750.1|	N_punct_gi|186465840|gb|ACC81641.1|	N_punct_gi|186467338|gb|ACC83139.1|	N_punct_gi|186467356|gb|ACC83157.1|	N_punct_gi|186467820|gb|ACC83621.1|	N_punct_gi|186468277|gb|ACC84078.1|	N_punct_gi|186468282|gb|ACC84083.1|	N_punct_gi|186468632|gb|ACC84433.1|	N_punct_gi|186468940|gb|ACC84741.1|	N_punct_gi|186469069|gb|ACC84870.1|	N_punct_gi|186469231|gb|ACC85031.1|	N_punct_gi|186469625|gb|ACC85422.1|	N_7120_gi|17135225|dbj|BAB77771.1|	N_7120_gi|17130017|dbj|BAB72629.1|	N_7120_gi|17131893|dbj|BAB74499.1|	N_7120_gi|17135667|dbj|BAB78213.1|
2	A_var_gi|75702740|gb|ABA22416.1|	A_var_gi|75702782|gb|ABA22458.1|	A_var_gi|75703466|gb|ABA23142.1|	A_var_gi|75703526|gb|ABA23202.1|	A_var_gi|75703924|gb|ABA23600.1|	A_var_gi|75704411|gb|ABA24087.1|	A_var_gi|75704425|gb|ABA24101.1|	A_var_gi|75704426|gb|ABA24102.1|	A_var_gi|75704637|gb|ABA24313.1|	A_var_gi|75705533|gb|ABA25205.1|	N_punct_gi|186463324|gb|ACC79125.1|	N_punct_gi|186464627|gb|ACC80428.1|	N_punct_gi|186464930|gb|ACC80731.1|	N_punct_gi|186465059|gb|ACC80860.1|	N_punct_gi|186465419|gb|ACC81220.1|	N_punct_gi|186466160|gb|ACC81961.1|	N_punct_gi|186466362|gb|ACC82163.1|	N_punct_gi|186466648|gb|ACC82449.1|	N_punct_gi|186466662|gb|ACC82463.1|	N_punct_gi|186468180|gb|ACC83981.1|	N_punct_gi|186469004|gb|ACC84805.1|	N_7120_gi|17129668|dbj|BAB72281.1|	N_7120_gi|17129699|dbj|BAB72312.1|	N_7120_gi|17130054|dbj|BAB72666.1|	N_7120_gi|17130055|dbj|BAB72667.1|	N_7120_gi|17130231|dbj|BAB72843.1|	N_7120_gi|17130246|dbj|BAB72857.1|	N_7120_gi|17135445|dbj|BAB77991.1|	N_7120_gi|17131374|dbj|BAB73981.1|	N_7120_gi|17131775|dbj|BAB74381.1|	N_7120_gi|17132690|dbj|BAB75256.1|	N_7120_gi|17132825|dbj|BAB75390.1|
3	A_var_gi|75700183|gb|ABA19859.1|	A_var_gi|75700184|gb|ABA19860.1|	A_var_gi|75700313|gb|ABA19989.1|	A_var_gi|75700487|gb|ABA20163.1|	A_var_gi|75700943|gb|ABA20619.1|	A_var_gi|75700945|gb|ABA20621.1|	A_var_gi|75701551|gb|ABA21227.1|	A_var_gi|75701833|gb|ABA21509.1|	A_var_gi|75701881|gb|ABA21557.1|	A_var_gi|75702572|gb|ABA22248.1|	A_var_gi|75702903|gb|ABA22579.1|	A_var_gi|75702904|gb|ABA22580.1|	A_var_gi|75702988|gb|ABA22664.1|	A_var_gi|75703347|gb|ABA23023.1|	A_var_gi|75703605|gb|ABA23281.1|	A_var_gi|75703718|gb|ABA23394.1|	A_var_gi|75703950|gb|ABA23626.1|	A_var_gi|75704488|gb|ABA24164.1|	A_var_gi|75704664|gb|ABA24340.1|	A_var_gi|75704691|gb|ABA24367.1|	N_punct_gi|186469667|gb|ACC85464.1|	N_7120_gi|17134955|dbj|BAB77510.1|	N_7120_gi|17135787|dbj|BAB78333.1|
4	A_var_gi|75705186|gb|ABA24860.1|	A_var_gi|75705188|gb|ABA24862.1|	A_var_gi|75705255|gb|ABA24929.1|	A_var_gi|75705256|gb|ABA24930.1|	A_var_gi|75705427|gb|ABA25099.1|	N_punct_gi|186466062|gb|ACC81863.1|	N_7120_gi|17130447|dbj|BAB73058.1|	N_7120_gi|17131239|dbj|BAB73847.1|	N_7120_gi|17131249|dbj|BAB73857.1|	N_7120_gi|17131266|dbj|BAB73874.1|	N_7120_gi|17131276|dbj|BAB73884.1|	N_7120_gi|17131302|dbj|BAB73910.1|	N_7120_gi|17131327|dbj|BAB73935.1|	N_7120_gi|17131681|dbj|BAB74287.1|	N_7120_gi|17131685|dbj|BAB74291.1|	N_7120_gi|17131689|dbj|BAB74295.1|	N_7120_gi|17131703|dbj|BAB74309.1|	N_7120_gi|17131719|dbj|BAB74325.1|	N_7120_gi|17134062|dbj|BAB76623.1|
5	A_var_gi|75705084|gb|ABA24758.1|	A_var_gi|75705140|gb|ABA24814.1|	N_punct_gi|186469102|gb|ACC84902.1|	N_punct_gi|186469354|gb|ACC85153.1|	N_punct_gi|186469357|gb|ACC85156.1|	N_7120_gi|17135634|dbj|BAB78180.1|	N_7120_gi|17135645|dbj|BAB78191.1|	N_7120_gi|17135733|dbj|BAB78279.1|
6	A_var_gi|75705325|gb|ABA24999.1|	A_var_gi|75705327|gb|ABA25001.1|	N_punct_gi|186469418|gb|ACC85217.1|	N_punct_gi|186469419|gb|ACC85218.1|	N_7120_gi|17134532|dbj|BAB77091.1|	N_7120_gi|17134579|dbj|BAB77138.1|	N_7120_gi|17134580|dbj|BAB77139.1|
7	A_var_gi|75700211|gb|ABA19887.1|	A_var_gi|75703085|gb|ABA22761.1|	A_var_gi|75705574|gb|ABA25246.1|	N_punct_gi|186464268|gb|ACC80069.1|	N_punct_gi|186464376|gb|ACC80177.1|	N_punct_gi|186465678|gb|ACC81479.1|	N_punct_gi|186466121|gb|ACC81922.1|	N_punct_gi|186466221|gb|ACC82022.1|	N_punct_gi|186469167|gb|ACC84967.1|	N_punct_gi|186469460|gb|ACC85259.1|	N_7120_gi|17134343|dbj|BAB76903.1|
8	A_var_gi|75701077|gb|ABA20753.1|	N_punct_gi|186464664|gb|ACC80465.1|	N_punct_gi|186465882|gb|ACC81683.1|	N_punct_gi|186467587|gb|ACC83388.1|	N_punct_gi|186469162|gb|ACC84962.1|	N_punct_gi|186469401|gb|ACC85200.1|	N_7120_gi|17131112|dbj|BAB73720.1|	N_7120_gi|17135833|dbj|BAB78379.1|
9	A_var_gi|75702198|gb|ABA21874.1|	N_punct_gi|186464147|gb|ACC79948.1|	N_punct_gi|186465406|gb|ACC81207.1|	N_punct_gi|186468530|gb|ACC84331.1|	N_7120_gi|17130615|dbj|BAB73225.1|	N_7120_gi|17134118|dbj|BAB76679.1|
10	A_var_gi|75705275|gb|ABA24949.1|	N_punct_gi|186465857|gb|ACC81658.1|	N_punct_gi|186465949|gb|ACC81750.1|	N_punct_gi|186467585|gb|ACC83386.1|	N_punct_gi|186469158|gb|ACC84958.1|	N_7120_gi|17131116|dbj|BAB73724.1|
11	A_var_gi|75702118|gb|ABA21794.1|	A_var_gi|75703987|gb|ABA23663.1|	A_var_gi|75705276|gb|ABA24950.1|	N_punct_gi|186463691|gb|ACC79492.1|	N_punct_gi|186467840|gb|ACC83641.1|	N_punct_gi|186468646|gb|ACC84447.1|	N_7120_gi|17131322|dbj|BAB73930.1|
12	A_var_gi|75700050|gb|ABA19726.1|	A_var_gi|75702072|gb|ABA21748.1|	N_punct_gi|186467124|gb|ACC82925.1|	N_punct_gi|186468443|gb|ACC84244.1|	N_7120_gi|17131366|dbj|BAB73974.1|	N_7120_gi|17133991|dbj|BAB76553.1|
13	A_var_gi|75701158|gb|ABA20834.1|	N_punct_gi|186464481|gb|ACC80282.1|	N_punct_gi|186465586|gb|ACC81387.1|	N_7120_gi|17133396|dbj|BAB75960.1|
14	A_var_gi|75702502|gb|ABA22178.1|	N_punct_gi|186464134|gb|ACC79935.1|	N_punct_gi|186464484|gb|ACC80285.1|	N_punct_gi|186469202|gb|ACC85002.1|	N_7120_gi|17129984|dbj|BAB72596.1|	N_7120_gi|17134448|dbj|BAB77008.1|
15	A_var_gi|75705365|gb|ABA25039.1|	N_punct_gi|186469214|gb|ACC85014.1|	N_punct_gi|186469459|gb|ACC85258.1|	N_7120_gi|17135809|dbj|BAB78355.1|	N_7120_gi|17134569|dbj|BAB77128.1|
16	A_var_gi|75705368|gb|ABA25042.1|	N_punct_gi|186469211|gb|ACC85011.1|	N_punct_gi|186469465|gb|ACC85264.1|	N_7120_gi|17135805|dbj|BAB78351.1|	N_7120_gi|17134566|dbj|BAB77125.1|
17	A_var_gi|75704422|gb|ABA24098.1|	N_punct_gi|186465178|gb|ACC80979.1|	N_punct_gi|186468718|gb|ACC84519.1|	N_7120_gi|17130243|dbj|BAB72854.1|
18	A_var_gi|75700287|gb|ABA19963.1|	N_punct_gi|186463185|gb|ACC78986.1|	N_punct_gi|186464682|gb|ACC80483.1|	N_7120_gi|17129916|dbj|BAB72529.1|
19	A_var_gi|75700560|gb|ABA20236.1|	N_punct_gi|186464338|gb|ACC80139.1|	N_punct_gi|186465004|gb|ACC80805.1|	N_7120_gi|17130538|dbj|BAB73148.1|
20	A_var_gi|75701100|gb|ABA20776.1|	A_var_gi|75702132|gb|ABA21808.1|	N_punct_gi|186468173|gb|ACC83974.1|	N_7120_gi|17132761|dbj|BAB75327.1|
21	A_var_gi|75701109|gb|ABA20785.1|	A_var_gi|75701271|gb|ABA20947.1|	N_punct_gi|186468157|gb|ACC83958.1|	N_7120_gi|17132746|dbj|BAB75312.1|
22	A_var_gi|75701139|gb|ABA20815.1|	A_var_gi|75705228|gb|ABA24902.1|	N_punct_gi|186463283|gb|ACC79084.1|	N_7120_gi|17133377|dbj|BAB75941.1|
23	A_var_gi|75701731|gb|ABA21407.1|	N_punct_gi|186465464|gb|ACC81265.1|	N_punct_gi|186465681|gb|ACC81482.1|	N_7120_gi|17133046|dbj|BAB75611.1|
24	A_var_gi|75701888|gb|ABA21564.1|	N_punct_gi|186467885|gb|ACC83686.1|	N_7120_gi|17133867|dbj|BAB76429.1|	N_7120_gi|17133868|dbj|BAB76430.1|
25	A_var_gi|75701956|gb|ABA21632.1|	N_punct_gi|186463889|gb|ACC79690.1|	N_punct_gi|186465895|gb|ACC81696.1|	N_7120_gi|17133790|dbj|BAB76352.1|
26	A_var_gi|75702543|gb|ABA22219.1|	N_punct_gi|186463186|gb|ACC78987.1|	N_punct_gi|186468970|gb|ACC84771.1|	N_7120_gi|17134508|dbj|BAB77068.1|
27	A_var_gi|75702657|gb|ABA22333.1|	N_punct_gi|186468123|gb|ACC83924.1|	N_7120_gi|17134954|dbj|BAB77509.1|	N_7120_gi|17135208|dbj|BAB77754.1|
28	A_var_gi|75703601|gb|ABA23277.1|	A_var_gi|75703602|gb|ABA23278.1|	N_punct_gi|186466396|gb|ACC82197.1|	N_7120_gi|17130362|dbj|BAB72973.1|
29	A_var_gi|75703608|gb|ABA23284.1|	N_punct_gi|186467541|gb|ACC83342.1|	N_punct_gi|186467684|gb|ACC83485.1|	N_7120_gi|17130367|dbj|BAB72978.1|
30	A_var_gi|75703775|gb|ABA23451.1|	A_var_gi|75705242|gb|ABA24916.1|	N_punct_gi|186463672|gb|ACC79473.1|	N_7120_gi|17132246|dbj|BAB74850.1|
31	A_var_gi|75703776|gb|ABA23452.1|	A_var_gi|75705243|gb|ABA24917.1|	N_punct_gi|186463671|gb|ACC79472.1|	N_7120_gi|17132247|dbj|BAB74851.1|
32	A_var_gi|75703929|gb|ABA23605.1|	N_punct_gi|186467595|gb|ACC83396.1|	N_punct_gi|186469254|gb|ACC85054.1|	N_7120_gi|17135799|dbj|BAB78345.1|
33	A_var_gi|75703930|gb|ABA23606.1|	N_punct_gi|186467596|gb|ACC83397.1|	N_punct_gi|186469253|gb|ACC85053.1|	N_7120_gi|17135800|dbj|BAB78346.1|
34	A_var_gi|75703988|gb|ABA23664.1|	A_var_gi|75704149|gb|ABA23825.1|	N_punct_gi|186463800|gb|ACC79601.1|	N_7120_gi|17135435|dbj|BAB77981.1|
35	A_var_gi|75704121|gb|ABA23797.1|	N_punct_gi|186464656|gb|ACC80457.1|	N_punct_gi|186465782|gb|ACC81583.1|	N_7120_gi|17135406|dbj|BAB77952.1|
36	A_var_gi|75704382|gb|ABA24058.1|	N_punct_gi|186465510|gb|ACC81311.1|	N_7120_gi|17134927|dbj|BAB77483.1|	N_7120_gi|17130201|dbj|BAB72813.1|
37	A_var_gi|75704398|gb|ABA24074.1|	N_punct_gi|186463400|gb|ACC79201.1|	N_7120_gi|17130217|dbj|BAB72829.1|	N_7120_gi|17130978|dbj|BAB73587.1|
38	A_var_gi|75704746|gb|ABA24422.1|	N_punct_gi|186468456|gb|ACC84257.1|	N_7120_gi|17130910|dbj|BAB73519.1|	N_7120_gi|17133213|dbj|BAB75777.1|
39	A_var_gi|75705134|gb|ABA24808.1|	N_punct_gi|186468533|gb|ACC84334.1|	N_punct_gi|186469638|gb|ACC85435.1|	N_7120_gi|17135638|dbj|BAB78184.1|
40	A_var_gi|75705135|gb|ABA24809.1|	N_punct_gi|186469356|gb|ACC85155.1|	N_7120_gi|17135637|dbj|BAB78183.1|	N_7120_gi|17135655|dbj|BAB78201.1|
41	A_var_gi|75705158|gb|ABA24832.1|	N_punct_gi|186469141|gb|ACC84941.1|	N_7120_gi|17134597|dbj|BAB77155.1|	N_7120_gi|17135617|dbj|BAB78163.1|
42	A_var_gi|75705177|gb|ABA24851.1|	A_var_gi|75705225|gb|ABA24899.1|	N_punct_gi|186469184|gb|ACC84984.1|	N_7120_gi|17135616|dbj|BAB78162.1|
43	A_var_gi|75705310|gb|ABA24984.1|	N_punct_gi|186469583|gb|ACC85381.1|	N_7120_gi|17134827|dbj|BAB77384.1|	N_7120_gi|17135578|dbj|BAB78124.1|
44	A_var_gi|75705362|gb|ABA25036.1|	N_punct_gi|186469219|gb|ACC85019.1|	N_punct_gi|186469454|gb|ACC85253.1|	N_7120_gi|17135817|dbj|BAB78363.1|
45	A_var_gi|75705367|gb|ABA25041.1|	N_punct_gi|186469212|gb|ACC85012.1|	N_7120_gi|17135807|dbj|BAB78353.1|	N_7120_gi|17134567|dbj|BAB77126.1|
46	A_var_gi|75705384|gb|ABA25058.1|	N_punct_gi|186469494|gb|ACC85293.1|	N_7120_gi|17135785|dbj|BAB78331.1|	N_7120_gi|17135795|dbj|BAB78341.1|
47	A_var_gi|75701282|gb|ABA20958.1|	A_var_gi|75701657|gb|ABA21333.1|	A_var_gi|75704863|gb|ABA24539.1|	A_var_gi|75705103|gb|ABA24777.1|	A_var_gi|75705602|gb|ABA25274.1|	N_punct_gi|186469632|gb|ACC85429.1|	N_7120_gi|17134902|dbj|BAB77458.1|
48	A_var_gi|75703687|gb|ABA23363.1|	N_punct_gi|186467748|gb|ACC83549.1|	N_7120_gi|17130979|dbj|BAB73588.1|
49	A_var_gi|75701576|gb|ABA21252.1|	A_var_gi|75704013|gb|ABA23689.1|	N_punct_gi|186465766|gb|ACC81567.1|	N_7120_gi|17134462|dbj|BAB77022.1|
50	A_var_gi|75702094|gb|ABA21770.1|	N_punct_gi|186466416|gb|ACC82217.1|	N_7120_gi|17134017|dbj|BAB76579.1|
51	A_var_gi|75702647|gb|ABA22323.1|	N_punct_gi|186464396|gb|ACC80197.1|	N_punct_gi|186466159|gb|ACC81960.1|	N_7120_gi|17135197|dbj|BAB77743.1|
52	A_var_gi|75699958|gb|ABA19634.1|	N_punct_gi|186467892|gb|ACC83693.1|	N_7120_gi|17131106|dbj|BAB73715.1|
53	A_var_gi|75699959|gb|ABA19635.1|	N_punct_gi|186465599|gb|ACC81400.1|	N_7120_gi|17131107|dbj|BAB73716.1|
54	A_var_gi|75699960|gb|ABA19636.1|	N_punct_gi|186465600|gb|ACC81401.1|	N_7120_gi|17131108|dbj|BAB73717.1|
55	A_var_gi|75699969|gb|ABA19645.1|	N_punct_gi|186463562|gb|ACC79363.1|	N_7120_gi|17131860|dbj|BAB74466.1|
56	A_var_gi|75699971|gb|ABA19647.1|	N_punct_gi|186465948|gb|ACC81749.1|	N_7120_gi|17131862|dbj|BAB74468.1|
57	A_var_gi|75700022|gb|ABA19698.1|	N_punct_gi|186464955|gb|ACC80756.1|	N_7120_gi|17131338|dbj|BAB73946.1|
58	A_var_gi|75700031|gb|ABA19707.1|	N_punct_gi|186465133|gb|ACC80934.1|	N_7120_gi|17131347|dbj|BAB73955.1|
59	A_var_gi|75700032|gb|ABA19708.1|	N_punct_gi|186465134|gb|ACC80935.1|	N_7120_gi|17131348|dbj|BAB73956.1|
60	A_var_gi|75700034|gb|ABA19710.1|	N_punct_gi|186467829|gb|ACC83630.1|	N_7120_gi|17131350|dbj|BAB73958.1|
61	A_var_gi|75700035|gb|ABA19711.1|	N_punct_gi|186467830|gb|ACC83631.1|	N_7120_gi|17131351|dbj|BAB73959.1|
62	A_var_gi|75700036|gb|ABA19712.1|	N_punct_gi|186467831|gb|ACC83632.1|	N_7120_gi|17131352|dbj|BAB73960.1|
63	A_var_gi|75700037|gb|ABA19713.1|	N_punct_gi|186466204|gb|ACC82005.1|	N_7120_gi|17131353|dbj|BAB73961.1|
64	A_var_gi|75700041|gb|ABA19717.1|	N_punct_gi|186465655|gb|ACC81456.1|	N_7120_gi|17131357|dbj|BAB73965.1|
65	A_var_gi|75700069|gb|ABA19745.1|	N_punct_gi|186467868|gb|ACC83669.1|	N_7120_gi|17131394|dbj|BAB74001.1|
66	A_var_gi|75700073|gb|ABA19749.1|	N_punct_gi|186467873|gb|ACC83674.1|	N_7120_gi|17131398|dbj|BAB74005.1|
67	A_var_gi|75700074|gb|ABA19750.1|	N_punct_gi|186467874|gb|ACC83675.1|	N_7120_gi|17131399|dbj|BAB74006.1|
68	A_var_gi|75700085|gb|ABA19761.1|	N_punct_gi|186464336|gb|ACC80137.1|	N_7120_gi|17131409|dbj|BAB74016.1|
69	A_var_gi|75700093|gb|ABA19769.1|	N_punct_gi|186465483|gb|ACC81284.1|	N_7120_gi|17131416|dbj|BAB74023.1|
70	A_var_gi|75700130|gb|ABA19806.1|	N_punct_gi|186464807|gb|ACC80608.1|	N_7120_gi|17131451|dbj|BAB74058.1|
71	A_var_gi|75700134|gb|ABA19810.1|	N_punct_gi|186465530|gb|ACC81331.1|	N_7120_gi|17131455|dbj|BAB74062.1|
72	A_var_gi|75700161|gb|ABA19837.1|	N_punct_gi|186464143|gb|ACC79944.1|	N_7120_gi|17131487|dbj|BAB74094.1|
73	A_var_gi|75700164|gb|ABA19840.1|	N_punct_gi|186464792|gb|ACC80593.1|	N_7120_gi|17131490|dbj|BAB74097.1|
74	A_var_gi|75700166|gb|ABA19842.1|	N_punct_gi|186464793|gb|ACC80594.1|	N_7120_gi|17131496|dbj|BAB74103.1|
75	A_var_gi|75700174|gb|ABA19850.1|	N_punct_gi|186463523|gb|ACC79324.1|	N_7120_gi|17131508|dbj|BAB74115.1|
76	A_var_gi|75700175|gb|ABA19851.1|	N_punct_gi|186464178|gb|ACC79979.1|	N_7120_gi|17131509|dbj|BAB74116.1|
77	A_var_gi|75700189|gb|ABA19865.1|	N_punct_gi|186467318|gb|ACC83119.1|	N_7120_gi|17131521|dbj|BAB74128.1|
78	A_var_gi|75700196|gb|ABA19872.1|	N_punct_gi|186468668|gb|ACC84469.1|	N_7120_gi|17131527|dbj|BAB74134.1|
79	A_var_gi|75700204|gb|ABA19880.1|	N_punct_gi|186466283|gb|ACC82084.1|	N_7120_gi|17130872|dbj|BAB73481.1|
80	A_var_gi|75700207|gb|ABA19883.1|	N_punct_gi|186465128|gb|ACC80929.1|	N_7120_gi|17130869|dbj|BAB73478.1|
81	A_var_gi|75700218|gb|ABA19894.1|	N_punct_gi|186463070|gb|ACC78871.1|	N_7120_gi|17130858|dbj|BAB73467.1|
82	A_var_gi|75700219|gb|ABA19895.1|	N_punct_gi|186463071|gb|ACC78872.1|	N_7120_gi|17130857|dbj|BAB73466.1|
83	A_var_gi|75700246|gb|ABA19922.1|	N_punct_gi|186466106|gb|ACC81907.1|	N_7120_gi|17130831|dbj|BAB73440.1|
84	A_var_gi|75700259|gb|ABA19935.1|	N_punct_gi|186467015|gb|ACC82816.1|	N_7120_gi|17130814|dbj|BAB73423.1|
85	A_var_gi|75700262|gb|ABA19938.1|	N_punct_gi|186467365|gb|ACC83166.1|	N_7120_gi|17135538|dbj|BAB78084.1|
86	A_var_gi|75700265|gb|ABA19941.1|	N_punct_gi|186463505|gb|ACC79306.1|	N_7120_gi|17135535|dbj|BAB78081.1|
87	A_var_gi|75700274|gb|ABA19950.1|	N_punct_gi|186465557|gb|ACC81358.1|	N_7120_gi|17129929|dbj|BAB72542.1|
88	A_var_gi|75700314|gb|ABA19990.1|	N_punct_gi|186463403|gb|ACC79204.1|	N_7120_gi|17130341|dbj|BAB72952.1|
89	A_var_gi|75700317|gb|ABA19993.1|	N_punct_gi|186463220|gb|ACC79021.1|	N_7120_gi|17130344|dbj|BAB72955.1|
90	A_var_gi|75700321|gb|ABA19997.1|	N_punct_gi|186463442|gb|ACC79243.1|	N_7120_gi|17131530|dbj|BAB74137.1|
91	A_var_gi|75700341|gb|ABA20017.1|	N_punct_gi|186466198|gb|ACC81999.1|	N_7120_gi|17131551|dbj|BAB74158.1|
92	A_var_gi|75700362|gb|ABA20038.1|	N_punct_gi|186466559|gb|ACC82360.1|	N_7120_gi|17131572|dbj|BAB74179.1|
93	A_var_gi|75700380|gb|ABA20056.1|	N_punct_gi|186464449|gb|ACC80250.1|	N_7120_gi|17131590|dbj|BAB74197.1|
94	A_var_gi|75700411|gb|ABA20087.1|	N_punct_gi|186465525|gb|ACC81326.1|	N_7120_gi|17131624|dbj|BAB74231.1|
95	A_var_gi|75700415|gb|ABA20091.1|	N_punct_gi|186467619|gb|ACC83420.1|	N_7120_gi|17131627|dbj|BAB74234.1|
96	A_var_gi|75700416|gb|ABA20092.1|	N_punct_gi|186467618|gb|ACC83419.1|	N_7120_gi|17131628|dbj|BAB74235.1|
97	A_var_gi|75700418|gb|ABA20094.1|	N_punct_gi|186467614|gb|ACC83415.1|	N_7120_gi|17131631|dbj|BAB74238.1|
98	A_var_gi|75700421|gb|ABA20097.1|	N_punct_gi|186467612|gb|ACC83413.1|	N_7120_gi|17131633|dbj|BAB74240.1|
99	A_var_gi|75700428|gb|ABA20104.1|	N_punct_gi|186467467|gb|ACC83268.1|	N_7120_gi|17131640|dbj|BAB74247.1|
100	A_var_gi|75700435|gb|ABA20111.1|	N_punct_gi|186467422|gb|ACC83223.1|	N_7120_gi|17131650|dbj|BAB74257.1|
101	A_var_gi|75700436|gb|ABA20112.1|	N_punct_gi|186467421|gb|ACC83222.1|	N_7120_gi|17131651|dbj|BAB74258.1|
102	A_var_gi|75700442|gb|ABA20118.1|	N_punct_gi|186463031|gb|ACC78832.1|	N_7120_gi|17131656|dbj|BAB74263.1|
103	A_var_gi|75700450|gb|ABA20126.1|	N_punct_gi|186469017|gb|ACC84818.1|	N_7120_gi|17131665|dbj|BAB74272.1|
104	A_var_gi|75700460|gb|ABA20136.1|	N_punct_gi|186468446|gb|ACC84247.1|	N_7120_gi|17130281|dbj|BAB72892.1|
105	A_var_gi|75700480|gb|ABA20156.1|	N_punct_gi|186467960|gb|ACC83761.1|	N_7120_gi|17130300|dbj|BAB72911.1|
106	A_var_gi|75700481|gb|ABA20157.1|	N_punct_gi|186467240|gb|ACC83041.1|	N_7120_gi|17130301|dbj|BAB72912.1|
107	A_var_gi|75700490|gb|ABA20166.1|	N_punct_gi|186468171|gb|ACC83972.1|	N_7120_gi|17130309|dbj|BAB72920.1|
108	A_var_gi|75700506|gb|ABA20182.1|	N_punct_gi|186468760|gb|ACC84561.1|	N_7120_gi|17130597|dbj|BAB73207.1|
109	A_var_gi|75700509|gb|ABA20185.1|	N_punct_gi|186468681|gb|ACC84482.1|	N_7120_gi|17130600|dbj|BAB73210.1|
110	A_var_gi|75700522|gb|ABA20198.1|	N_punct_gi|186467427|gb|ACC83228.1|	N_7120_gi|17130609|dbj|BAB73219.1|
111	A_var_gi|75700533|gb|ABA20209.1|	N_punct_gi|186467343|gb|ACC83144.1|	N_7120_gi|17130138|dbj|BAB72750.1|
112	A_var_gi|75700535|gb|ABA20211.1|	N_punct_gi|186467341|gb|ACC83142.1|	N_7120_gi|17130140|dbj|BAB72752.1|
113	A_var_gi|75700551|gb|ABA20227.1|	N_punct_gi|186466285|gb|ACC82086.1|	N_7120_gi|17130156|dbj|BAB72768.1|
114	A_var_gi|75700552|gb|ABA20228.1|	N_punct_gi|186466284|gb|ACC82085.1|	N_7120_gi|17130157|dbj|BAB72769.1|
115	A_var_gi|75700558|gb|ABA20234.1|	N_punct_gi|186468911|gb|ACC84712.1|	N_7120_gi|17130536|dbj|BAB73146.1|
116	A_var_gi|75700559|gb|ABA20235.1|	N_punct_gi|186468910|gb|ACC84711.1|	N_7120_gi|17130537|dbj|BAB73147.1|
117	A_var_gi|75700561|gb|ABA20237.1|	N_punct_gi|186464345|gb|ACC80146.1|	N_7120_gi|17130539|dbj|BAB73149.1|
118	A_var_gi|75700564|gb|ABA20240.1|	N_punct_gi|186467271|gb|ACC83072.1|	N_7120_gi|17130542|dbj|BAB73152.1|
119	A_var_gi|75700579|gb|ABA20255.1|	N_punct_gi|186467070|gb|ACC82871.1|	N_7120_gi|17130557|dbj|BAB73167.1|
120	A_var_gi|75700586|gb|ABA20262.1|	N_punct_gi|186467076|gb|ACC82877.1|	N_7120_gi|17130566|dbj|BAB73176.1|
121	A_var_gi|75700594|gb|ABA20270.1|	N_punct_gi|186468026|gb|ACC83827.1|	N_7120_gi|17130575|dbj|BAB73185.1|
122	A_var_gi|75700600|gb|ABA20276.1|	N_punct_gi|186464763|gb|ACC80564.1|	N_7120_gi|17135533|dbj|BAB78079.1|
123	A_var_gi|75700601|gb|ABA20277.1|	N_punct_gi|186466067|gb|ACC81868.1|	N_7120_gi|17135532|dbj|BAB78078.1|
124	A_var_gi|75700603|gb|ABA20279.1|	N_punct_gi|186467723|gb|ACC83524.1|	N_7120_gi|17135530|dbj|BAB78076.1|
125	A_var_gi|75700605|gb|ABA20281.1|	N_punct_gi|186467671|gb|ACC83472.1|	N_7120_gi|17135528|dbj|BAB78074.1|
126	A_var_gi|75700627|gb|ABA20303.1|	N_punct_gi|186467802|gb|ACC83603.1|	N_7120_gi|17133360|dbj|BAB75924.1|
127	A_var_gi|75700689|gb|ABA20365.1|	N_punct_gi|186466906|gb|ACC82707.1|	N_7120_gi|17133298|dbj|BAB75862.1|
128	A_var_gi|75700699|gb|ABA20375.1|	N_punct_gi|186466224|gb|ACC82025.1|	N_7120_gi|17133289|dbj|BAB75853.1|
129	A_var_gi|75700722|gb|ABA20398.1|	N_punct_gi|186464644|gb|ACC80445.1|	N_7120_gi|17133265|dbj|BAB75829.1|
130	A_var_gi|75700736|gb|ABA20412.1|	N_punct_gi|186463463|gb|ACC79264.1|	N_7120_gi|17133250|dbj|BAB75814.1|
131	A_var_gi|75700760|gb|ABA20436.1|	N_punct_gi|186467009|gb|ACC82810.1|	N_7120_gi|17133228|dbj|BAB75792.1|
132	A_var_gi|75700766|gb|ABA20442.1|	N_punct_gi|186465666|gb|ACC81467.1|	N_7120_gi|17133221|dbj|BAB75785.1|
133	A_var_gi|75700767|gb|ABA20443.1|	N_punct_gi|186465667|gb|ACC81468.1|	N_7120_gi|17133220|dbj|BAB75784.1|
134	A_var_gi|75700809|gb|ABA20485.1|	N_punct_gi|186463969|gb|ACC79770.1|	N_7120_gi|17132144|dbj|BAB74749.1|
135	A_var_gi|75700813|gb|ABA20489.1|	N_punct_gi|186468739|gb|ACC84540.1|	N_7120_gi|17132141|dbj|BAB74746.1|
136	A_var_gi|75700821|gb|ABA20497.1|	N_punct_gi|186464241|gb|ACC80042.1|	N_7120_gi|17132131|dbj|BAB74736.1|
137	A_var_gi|75700825|gb|ABA20501.1|	N_punct_gi|186464240|gb|ACC80041.1|	N_7120_gi|17132128|dbj|BAB74733.1|
138	A_var_gi|75700826|gb|ABA20502.1|	N_punct_gi|186464239|gb|ACC80040.1|	N_7120_gi|17132127|dbj|BAB74732.1|
139	A_var_gi|75700827|gb|ABA20503.1|	N_punct_gi|186464745|gb|ACC80546.1|	N_7120_gi|17132126|dbj|BAB74731.1|
140	A_var_gi|75700828|gb|ABA20504.1|	N_punct_gi|186464746|gb|ACC80547.1|	N_7120_gi|17132125|dbj|BAB74730.1|
141	A_var_gi|75700829|gb|ABA20505.1|	N_punct_gi|186464747|gb|ACC80548.1|	N_7120_gi|17132124|dbj|BAB74729.1|
142	A_var_gi|75700837|gb|ABA20513.1|	N_punct_gi|186467306|gb|ACC83107.1|	N_7120_gi|17132116|dbj|BAB74721.1|
143	A_var_gi|75700840|gb|ABA20516.1|	N_punct_gi|186465030|gb|ACC80831.1|	N_7120_gi|17134456|dbj|BAB77016.1|
144	A_var_gi|75700842|gb|ABA20518.1|	N_punct_gi|186464684|gb|ACC80485.1|	N_7120_gi|17132111|dbj|BAB74716.1|
145	A_var_gi|75700850|gb|ABA20526.1|	N_punct_gi|186464853|gb|ACC80654.1|	N_7120_gi|17132103|dbj|BAB74708.1|
146	A_var_gi|75700870|gb|ABA20546.1|	N_punct_gi|186467636|gb|ACC83437.1|	N_7120_gi|17132081|dbj|BAB74686.1|
147	A_var_gi|75700880|gb|ABA20556.1|	N_punct_gi|186467608|gb|ACC83409.1|	N_7120_gi|17132068|dbj|BAB74673.1|
148	A_var_gi|75700891|gb|ABA20567.1|	N_punct_gi|186467345|gb|ACC83146.1|	N_7120_gi|17132057|dbj|BAB74662.1|
149	A_var_gi|75700926|gb|ABA20602.1|	N_punct_gi|186463252|gb|ACC79053.1|	N_7120_gi|17132016|dbj|BAB74621.1|
150	A_var_gi|75700927|gb|ABA20603.1|	N_punct_gi|186463251|gb|ACC79052.1|	N_7120_gi|17132015|dbj|BAB74620.1|
151	A_var_gi|75700938|gb|ABA20614.1|	N_punct_gi|186464679|gb|ACC80480.1|	N_7120_gi|17132004|dbj|BAB74609.1|
152	A_var_gi|75700947|gb|ABA20623.1|	N_punct_gi|186464847|gb|ACC80648.1|	N_7120_gi|17131998|dbj|BAB74603.1|
153	A_var_gi|75700949|gb|ABA20625.1|	N_punct_gi|186467494|gb|ACC83295.1|	N_7120_gi|17131996|dbj|BAB74601.1|
154	A_var_gi|75700970|gb|ABA20646.1|	N_punct_gi|186465611|gb|ACC81412.1|	N_7120_gi|17131976|dbj|BAB74581.1|
155	A_var_gi|75700971|gb|ABA20647.1|	N_punct_gi|186465610|gb|ACC81411.1|	N_7120_gi|17131975|dbj|BAB74580.1|
156	A_var_gi|75700972|gb|ABA20648.1|	N_punct_gi|186465120|gb|ACC80921.1|	N_7120_gi|17131974|dbj|BAB74579.1|
157	A_var_gi|75700974|gb|ABA20650.1|	N_punct_gi|186465122|gb|ACC80923.1|	N_7120_gi|17131972|dbj|BAB74577.1|
158	A_var_gi|75700975|gb|ABA20651.1|	N_punct_gi|186465123|gb|ACC80924.1|	N_7120_gi|17131971|dbj|BAB74576.1|
159	A_var_gi|75701010|gb|ABA20686.1|	N_punct_gi|186468762|gb|ACC84563.1|	N_7120_gi|17131196|dbj|BAB73804.1|
160	A_var_gi|75701011|gb|ABA20687.1|	N_punct_gi|186465907|gb|ACC81708.1|	N_7120_gi|17131197|dbj|BAB73805.1|
161	A_var_gi|75701015|gb|ABA20691.1|	N_punct_gi|186468867|gb|ACC84668.1|	N_7120_gi|17131202|dbj|BAB73810.1|
162	A_var_gi|75701016|gb|ABA20692.1|	N_punct_gi|186468868|gb|ACC84669.1|	N_7120_gi|17131203|dbj|BAB73811.1|
163	A_var_gi|75701017|gb|ABA20693.1|	N_punct_gi|186468869|gb|ACC84670.1|	N_7120_gi|17131204|dbj|BAB73812.1|
164	A_var_gi|75701055|gb|ABA20731.1|	N_punct_gi|186464004|gb|ACC79805.1|	N_7120_gi|17131920|dbj|BAB74525.1|
165	A_var_gi|75701056|gb|ABA20732.1|	N_punct_gi|186464003|gb|ACC79804.1|	N_7120_gi|17131921|dbj|BAB74526.1|
166	A_var_gi|75701073|gb|ABA20749.1|	N_punct_gi|186464564|gb|ACC80365.1|	N_7120_gi|17134707|dbj|BAB77265.1|
167	A_var_gi|75701076|gb|ABA20752.1|	N_punct_gi|186469402|gb|ACC85201.1|	N_7120_gi|17131111|dbj|BAB73719.1|
168	A_var_gi|75701078|gb|ABA20754.1|	N_punct_gi|186469400|gb|ACC85199.1|	N_7120_gi|17131113|dbj|BAB73721.1|
169	A_var_gi|75701082|gb|ABA20758.1|	N_punct_gi|186469393|gb|ACC85192.1|	N_7120_gi|17131122|dbj|BAB73730.1|
170	A_var_gi|75701083|gb|ABA20759.1|	N_punct_gi|186469392|gb|ACC85191.1|	N_7120_gi|17131123|dbj|BAB73731.1|
171	A_var_gi|75701084|gb|ABA20760.1|	N_punct_gi|186469391|gb|ACC85190.1|	N_7120_gi|17131124|dbj|BAB73732.1|
172	A_var_gi|75701085|gb|ABA20761.1|	N_punct_gi|186469390|gb|ACC85189.1|	N_7120_gi|17131125|dbj|BAB73733.1|
173	A_var_gi|75701086|gb|ABA20762.1|	N_punct_gi|186469389|gb|ACC85188.1|	N_7120_gi|17131126|dbj|BAB73734.1|
174	A_var_gi|75701091|gb|ABA20767.1|	N_punct_gi|186464403|gb|ACC80204.1|	N_7120_gi|17135479|dbj|BAB78025.1|
175	A_var_gi|75701097|gb|ABA20773.1|	N_punct_gi|186465245|gb|ACC81046.1|	N_7120_gi|17135485|dbj|BAB78031.1|
176	A_var_gi|75701098|gb|ABA20774.1|	N_punct_gi|186468175|gb|ACC83976.1|	N_7120_gi|17132763|dbj|BAB75329.1|
177	A_var_gi|75701099|gb|ABA20775.1|	N_punct_gi|186468174|gb|ACC83975.1|	N_7120_gi|17132762|dbj|BAB75328.1|
178	A_var_gi|75701120|gb|ABA20796.1|	N_punct_gi|186467711|gb|ACC83512.1|	N_7120_gi|17135502|dbj|BAB78048.1|
179	A_var_gi|75701123|gb|ABA20799.1|	N_punct_gi|186464749|gb|ACC80550.1|	N_7120_gi|17135500|dbj|BAB78046.1|
180	A_var_gi|75701164|gb|ABA20840.1|	N_punct_gi|186467803|gb|ACC83604.1|	N_7120_gi|17133400|dbj|BAB75964.1|
181	A_var_gi|75701165|gb|ABA20841.1|	N_punct_gi|186467805|gb|ACC83606.1|	N_7120_gi|17133402|dbj|BAB75966.1|
182	A_var_gi|75701166|gb|ABA20842.1|	N_punct_gi|186467806|gb|ACC83607.1|	N_7120_gi|17133403|dbj|BAB75967.1|
183	A_var_gi|75701167|gb|ABA20843.1|	N_punct_gi|186467807|gb|ACC83608.1|	N_7120_gi|17133404|dbj|BAB75968.1|
184	A_var_gi|75701192|gb|ABA20868.1|	N_punct_gi|186466083|gb|ACC81884.1|	N_7120_gi|17133428|dbj|BAB75991.1|
185	A_var_gi|75701194|gb|ABA20870.1|	N_punct_gi|186464462|gb|ACC80263.1|	N_7120_gi|17133430|dbj|BAB75993.1|
186	A_var_gi|75701197|gb|ABA20873.1|	N_punct_gi|186466508|gb|ACC82309.1|	N_7120_gi|17133433|dbj|BAB75996.1|
187	A_var_gi|75701199|gb|ABA20875.1|	N_punct_gi|186466510|gb|ACC82311.1|	N_7120_gi|17133435|dbj|BAB75998.1|
188	A_var_gi|75701227|gb|ABA20903.1|	N_punct_gi|186466475|gb|ACC82276.1|	N_7120_gi|17133465|dbj|BAB76028.1|
189	A_var_gi|75701244|gb|ABA20920.1|	N_punct_gi|186465064|gb|ACC80865.1|	N_7120_gi|17133482|dbj|BAB76045.1|
190	A_var_gi|75701247|gb|ABA20923.1|	N_punct_gi|186468461|gb|ACC84262.1|	N_7120_gi|17133486|dbj|BAB76049.1|
191	A_var_gi|75701257|gb|ABA20933.1|	N_punct_gi|186464067|gb|ACC79868.1|	N_7120_gi|17133605|dbj|BAB76168.1|
192	A_var_gi|75701268|gb|ABA20944.1|	N_punct_gi|186467485|gb|ACC83286.1|	N_7120_gi|17133588|dbj|BAB76151.1|
193	A_var_gi|75701297|gb|ABA20973.1|	N_punct_gi|186468975|gb|ACC84776.1|	N_7120_gi|17133551|dbj|BAB76114.1|
194	A_var_gi|75701298|gb|ABA20974.1|	N_punct_gi|186468974|gb|ACC84775.1|	N_7120_gi|17133550|dbj|BAB76113.1|
195	A_var_gi|75701299|gb|ABA20975.1|	N_punct_gi|186468973|gb|ACC84774.1|	N_7120_gi|17133549|dbj|BAB76112.1|
196	A_var_gi|75701300|gb|ABA20976.1|	N_punct_gi|186468964|gb|ACC84765.1|	N_7120_gi|17133548|dbj|BAB76111.1|
197	A_var_gi|75701318|gb|ABA20994.1|	N_punct_gi|186463552|gb|ACC79353.1|	N_7120_gi|17133581|dbj|BAB76144.1|
198	A_var_gi|75701321|gb|ABA20997.1|	N_punct_gi|186464380|gb|ACC80181.1|	N_7120_gi|17133584|dbj|BAB76147.1|
199	A_var_gi|75701323|gb|ABA20999.1|	N_punct_gi|186464381|gb|ACC80182.1|	N_7120_gi|17133558|dbj|BAB76121.1|
200	A_var_gi|75701324|gb|ABA21000.1|	N_punct_gi|186464382|gb|ACC80183.1|	N_7120_gi|17133559|dbj|BAB76122.1|
201	A_var_gi|75701325|gb|ABA21001.1|	N_punct_gi|186464383|gb|ACC80184.1|	N_7120_gi|17133560|dbj|BAB76123.1|
202	A_var_gi|75701326|gb|ABA21002.1|	N_punct_gi|186464384|gb|ACC80185.1|	N_7120_gi|17133561|dbj|BAB76124.1|
203	A_var_gi|75701328|gb|ABA21004.1|	N_punct_gi|186464386|gb|ACC80187.1|	N_7120_gi|17133564|dbj|BAB76127.1|
204	A_var_gi|75701331|gb|ABA21007.1|	N_punct_gi|186464387|gb|ACC80188.1|	N_7120_gi|17133565|dbj|BAB76128.1|
205	A_var_gi|75701333|gb|ABA21009.1|	N_punct_gi|186464389|gb|ACC80190.1|	N_7120_gi|17133567|dbj|BAB76130.1|
206	A_var_gi|75701353|gb|ABA21029.1|	N_punct_gi|186467067|gb|ACC82868.1|	N_7120_gi|17133675|dbj|BAB76238.1|
207	A_var_gi|75701370|gb|ABA21046.1|	N_punct_gi|186467002|gb|ACC82803.1|	N_7120_gi|17134390|dbj|BAB76950.1|
208	A_var_gi|75701373|gb|ABA21049.1|	N_punct_gi|186468207|gb|ACC84008.1|	N_7120_gi|17135144|dbj|BAB77690.1|
209	A_var_gi|75701376|gb|ABA21052.1|	N_punct_gi|186463015|gb|ACC78816.1|	N_7120_gi|17135147|dbj|BAB77693.1|
210	A_var_gi|75701377|gb|ABA21053.1|	N_punct_gi|186468216|gb|ACC84017.1|	N_7120_gi|17135148|dbj|BAB77694.1|
211	A_var_gi|75701401|gb|ABA21077.1|	N_punct_gi|186466805|gb|ACC82606.1|	N_7120_gi|17135057|dbj|BAB77603.1|
212	A_var_gi|75701405|gb|ABA21081.1|	N_punct_gi|186468162|gb|ACC83963.1|	N_7120_gi|17135062|dbj|BAB77608.1|
213	A_var_gi|75701440|gb|ABA21116.1|	N_punct_gi|186464136|gb|ACC79937.1|	N_7120_gi|17135102|dbj|BAB77648.1|
214	A_var_gi|75701443|gb|ABA21119.1|	N_punct_gi|186466308|gb|ACC82109.1|	N_7120_gi|17135105|dbj|BAB77651.1|
215	A_var_gi|75701453|gb|ABA21129.1|	N_punct_gi|186465230|gb|ACC81031.1|	N_7120_gi|17135115|dbj|BAB77661.1|
216	A_var_gi|75701455|gb|ABA21131.1|	N_punct_gi|186465232|gb|ACC81033.1|	N_7120_gi|17135117|dbj|BAB77663.1|
217	A_var_gi|75701478|gb|ABA21154.1|	N_punct_gi|186467928|gb|ACC83729.1|	N_7120_gi|17135141|dbj|BAB77687.1|
218	A_var_gi|75701486|gb|ABA21162.1|	N_punct_gi|186467197|gb|ACC82998.1|	N_7120_gi|17133898|dbj|BAB76460.1|
219	A_var_gi|75701497|gb|ABA21173.1|	N_punct_gi|186463481|gb|ACC79282.1|	N_7120_gi|17132909|dbj|BAB75474.1|
220	A_var_gi|75701501|gb|ABA21177.1|	N_punct_gi|186464129|gb|ACC79930.1|	N_7120_gi|17132905|dbj|BAB75470.1|
221	A_var_gi|75701512|gb|ABA21188.1|	N_punct_gi|186464554|gb|ACC80355.1|	N_7120_gi|17132894|dbj|BAB75459.1|
222	A_var_gi|75701513|gb|ABA21189.1|	N_punct_gi|186464553|gb|ACC80354.1|	N_7120_gi|17132893|dbj|BAB75458.1|
223	A_var_gi|75701514|gb|ABA21190.1|	N_punct_gi|186464552|gb|ACC80353.1|	N_7120_gi|17132892|dbj|BAB75457.1|
224	A_var_gi|75701515|gb|ABA21191.1|	N_punct_gi|186464368|gb|ACC80169.1|	N_7120_gi|17132891|dbj|BAB75456.1|
225	A_var_gi|75701516|gb|ABA21192.1|	N_punct_gi|186464367|gb|ACC80168.1|	N_7120_gi|17132890|dbj|BAB75455.1|
226	A_var_gi|75701517|gb|ABA21193.1|	N_punct_gi|186464364|gb|ACC80165.1|	N_7120_gi|17132889|dbj|BAB75454.1|
227	A_var_gi|75701518|gb|ABA21194.1|	N_punct_gi|186464556|gb|ACC80357.1|	N_7120_gi|17132888|dbj|BAB75453.1|
228	A_var_gi|75701522|gb|ABA21198.1|	N_punct_gi|186465265|gb|ACC81066.1|	N_7120_gi|17132884|dbj|BAB75449.1|
229	A_var_gi|75701553|gb|ABA21229.1|	N_punct_gi|186468774|gb|ACC84575.1|	N_7120_gi|17132712|dbj|BAB75278.1|
230	A_var_gi|75701597|gb|ABA21273.1|	N_punct_gi|186466763|gb|ACC82564.1|	N_7120_gi|17133191|dbj|BAB75755.1|
231	A_var_gi|75701688|gb|ABA21364.1|	N_punct_gi|186468665|gb|ACC84466.1|	N_7120_gi|17133093|dbj|BAB75658.1|
232	A_var_gi|75701689|gb|ABA21365.1|	N_punct_gi|186468666|gb|ACC84467.1|	N_7120_gi|17133092|dbj|BAB75657.1|
233	A_var_gi|75701710|gb|ABA21386.1|	N_punct_gi|186468698|gb|ACC84499.1|	N_7120_gi|17133072|dbj|BAB75637.1|
234	A_var_gi|75701719|gb|ABA21395.1|	N_punct_gi|186463884|gb|ACC79685.1|	N_7120_gi|17133058|dbj|BAB75623.1|
235	A_var_gi|75701724|gb|ABA21400.1|	N_punct_gi|186463841|gb|ACC79642.1|	N_7120_gi|17133053|dbj|BAB75618.1|
236	A_var_gi|75701727|gb|ABA21403.1|	N_punct_gi|186463838|gb|ACC79639.1|	N_7120_gi|17133050|dbj|BAB75615.1|
237	A_var_gi|75701739|gb|ABA21415.1|	N_punct_gi|186465158|gb|ACC80959.1|	N_7120_gi|17133038|dbj|BAB75603.1|
238	A_var_gi|75701750|gb|ABA21426.1|	N_punct_gi|186466776|gb|ACC82577.1|	N_7120_gi|17133024|dbj|BAB75589.1|
239	A_var_gi|75701810|gb|ABA21486.1|	N_punct_gi|186468267|gb|ACC84068.1|	N_7120_gi|17132969|dbj|BAB75534.1|
240	A_var_gi|75701820|gb|ABA21496.1|	N_punct_gi|186468276|gb|ACC84077.1|	N_7120_gi|17132959|dbj|BAB75524.1|
241	A_var_gi|75701855|gb|ABA21531.1|	N_punct_gi|186466751|gb|ACC82552.1|	N_7120_gi|17132930|dbj|BAB75495.1|
242	A_var_gi|75701863|gb|ABA21539.1|	N_punct_gi|186466742|gb|ACC82543.1|	N_7120_gi|17132922|dbj|BAB75487.1|
243	A_var_gi|75701865|gb|ABA21541.1|	N_punct_gi|186466740|gb|ACC82541.1|	N_7120_gi|17133891|dbj|BAB76453.1|
244	A_var_gi|75701871|gb|ABA21547.1|	N_punct_gi|186466753|gb|ACC82554.1|	N_7120_gi|17133884|dbj|BAB76446.1|
245	A_var_gi|75701874|gb|ABA21550.1|	N_punct_gi|186466756|gb|ACC82557.1|	N_7120_gi|17133881|dbj|BAB76443.1|
246	A_var_gi|75701887|gb|ABA21563.1|	N_punct_gi|186467884|gb|ACC83685.1|	N_7120_gi|17133869|dbj|BAB76431.1|
247	A_var_gi|75701890|gb|ABA21566.1|	N_punct_gi|186468711|gb|ACC84512.1|	N_7120_gi|17133864|dbj|BAB76426.1|
248	A_var_gi|75701906|gb|ABA21582.1|	N_punct_gi|186466714|gb|ACC82515.1|	N_7120_gi|17133847|dbj|BAB76409.1|
249	A_var_gi|75701907|gb|ABA21583.1|	N_punct_gi|186463883|gb|ACC79684.1|	N_7120_gi|17133846|dbj|BAB76408.1|
250	A_var_gi|75701917|gb|ABA21593.1|	N_punct_gi|186463182|gb|ACC78983.1|	N_7120_gi|17133832|dbj|BAB76394.1|
251	A_var_gi|75701919|gb|ABA21595.1|	N_punct_gi|186467297|gb|ACC83098.1|	N_7120_gi|17133830|dbj|BAB76392.1|
252	A_var_gi|75701921|gb|ABA21597.1|	N_punct_gi|186466258|gb|ACC82059.1|	N_7120_gi|17133829|dbj|BAB76391.1|
253	A_var_gi|75701928|gb|ABA21604.1|	N_punct_gi|186466415|gb|ACC82216.1|	N_7120_gi|17133822|dbj|BAB76384.1|
254	A_var_gi|75701938|gb|ABA21614.1|	N_punct_gi|186465597|gb|ACC81398.1|	N_7120_gi|17133809|dbj|BAB76371.1|
255	A_var_gi|75701943|gb|ABA21619.1|	N_punct_gi|186466702|gb|ACC82503.1|	N_7120_gi|17133803|dbj|BAB76365.1|
256	A_var_gi|75701953|gb|ABA21629.1|	N_punct_gi|186467239|gb|ACC83040.1|	N_7120_gi|17133792|dbj|BAB76354.1|
257	A_var_gi|75701957|gb|ABA21633.1|	N_punct_gi|186465896|gb|ACC81697.1|	N_7120_gi|17133789|dbj|BAB76351.1|
258	A_var_gi|75701958|gb|ABA21634.1|	N_punct_gi|186465897|gb|ACC81698.1|	N_7120_gi|17133788|dbj|BAB76350.1|
259	A_var_gi|75701976|gb|ABA21652.1|	N_punct_gi|186465062|gb|ACC80863.1|	N_7120_gi|17133770|dbj|BAB76332.1|
260	A_var_gi|75701978|gb|ABA21654.1|	N_punct_gi|186468901|gb|ACC84702.1|	N_7120_gi|17133768|dbj|BAB76330.1|
261	A_var_gi|75701998|gb|ABA21674.1|	N_punct_gi|186467661|gb|ACC83462.1|	N_7120_gi|17133920|dbj|BAB76482.1|
262	A_var_gi|75702013|gb|ABA21689.1|	N_punct_gi|186468068|gb|ACC83869.1|	N_7120_gi|17133934|dbj|BAB76496.1|
263	A_var_gi|75702037|gb|ABA21713.1|	N_punct_gi|186464448|gb|ACC80249.1|	N_7120_gi|17133958|dbj|BAB76520.1|
264	A_var_gi|75702038|gb|ABA21714.1|	N_punct_gi|186467116|gb|ACC82917.1|	N_7120_gi|17133959|dbj|BAB76521.1|
265	A_var_gi|75702039|gb|ABA21715.1|	N_punct_gi|186466096|gb|ACC81897.1|	N_7120_gi|17133960|dbj|BAB76522.1|
266	A_var_gi|75702048|gb|ABA21724.1|	N_punct_gi|186465686|gb|ACC81487.1|	N_7120_gi|17133969|dbj|BAB76531.1|
267	A_var_gi|75702063|gb|ABA21739.1|	N_punct_gi|186463873|gb|ACC79674.1|	N_7120_gi|17133984|dbj|BAB76546.1|
268	A_var_gi|75702091|gb|ABA21767.1|	N_punct_gi|186463503|gb|ACC79304.1|	N_7120_gi|17134014|dbj|BAB76576.1|
269	A_var_gi|75702095|gb|ABA21771.1|	N_punct_gi|186466417|gb|ACC82218.1|	N_7120_gi|17134018|dbj|BAB76580.1|
270	A_var_gi|75702096|gb|ABA21772.1|	N_punct_gi|186466418|gb|ACC82219.1|	N_7120_gi|17134019|dbj|BAB76581.1|
271	A_var_gi|75702099|gb|ABA21775.1|	N_punct_gi|186466211|gb|ACC82012.1|	N_7120_gi|17134022|dbj|BAB76584.1|
272	A_var_gi|75702111|gb|ABA21787.1|	N_punct_gi|186465288|gb|ACC81089.1|	N_7120_gi|17134032|dbj|BAB76593.1|
273	A_var_gi|75702119|gb|ABA21795.1|	N_punct_gi|186468196|gb|ACC83997.1|	N_7120_gi|17134042|dbj|BAB76603.1|
274	A_var_gi|75702120|gb|ABA21796.1|	N_punct_gi|186465919|gb|ACC81720.1|	N_7120_gi|17134043|dbj|BAB76604.1|
275	A_var_gi|75702121|gb|ABA21797.1|	N_punct_gi|186468235|gb|ACC84036.1|	N_7120_gi|17134044|dbj|BAB76605.1|
276	A_var_gi|75702181|gb|ABA21857.1|	N_punct_gi|186463832|gb|ACC79633.1|	N_7120_gi|17134101|dbj|BAB76662.1|
277	A_var_gi|75702194|gb|ABA21870.1|	N_punct_gi|186463264|gb|ACC79065.1|	N_7120_gi|17134114|dbj|BAB76675.1|
278	A_var_gi|75702199|gb|ABA21875.1|	N_punct_gi|186465916|gb|ACC81717.1|	N_7120_gi|17134162|dbj|BAB76723.1|
279	A_var_gi|75702208|gb|ABA21884.1|	N_punct_gi|186468523|gb|ACC84324.1|	N_7120_gi|17134139|dbj|BAB76700.1|
280	A_var_gi|75702212|gb|ABA21888.1|	N_punct_gi|186468163|gb|ACC83964.1|	N_7120_gi|17135061|dbj|BAB77607.1|
281	A_var_gi|75702217|gb|ABA21893.1|	N_punct_gi|186468423|gb|ACC84224.1|	N_7120_gi|17134131|dbj|BAB76692.1|
282	A_var_gi|75702233|gb|ABA21909.1|	N_punct_gi|186467501|gb|ACC83302.1|	N_7120_gi|17134169|dbj|BAB76730.1|
283	A_var_gi|75702234|gb|ABA21910.1|	N_punct_gi|186468827|gb|ACC84628.1|	N_7120_gi|17134170|dbj|BAB76731.1|
284	A_var_gi|75702235|gb|ABA21911.1|	N_punct_gi|186468828|gb|ACC84629.1|	N_7120_gi|17134172|dbj|BAB76733.1|
285	A_var_gi|75702236|gb|ABA21912.1|	N_punct_gi|186465119|gb|ACC80920.1|	N_7120_gi|17134173|dbj|BAB76734.1|
286	A_var_gi|75702255|gb|ABA21931.1|	N_punct_gi|186463416|gb|ACC79217.1|	N_7120_gi|17134194|dbj|BAB76755.1|
287	A_var_gi|75702270|gb|ABA21946.1|	N_punct_gi|186463432|gb|ACC79233.1|	N_7120_gi|17134212|dbj|BAB76773.1|
288	A_var_gi|75702287|gb|ABA21963.1|	N_punct_gi|186468375|gb|ACC84176.1|	N_7120_gi|17134257|dbj|BAB76818.1|
289	A_var_gi|75702288|gb|ABA21964.1|	N_punct_gi|186468374|gb|ACC84175.1|	N_7120_gi|17134256|dbj|BAB76817.1|
290	A_var_gi|75702298|gb|ABA21974.1|	N_punct_gi|186465920|gb|ACC81721.1|	N_7120_gi|17134239|dbj|BAB76800.1|
291	A_var_gi|75702299|gb|ABA21975.1|	N_punct_gi|186465921|gb|ACC81722.1|	N_7120_gi|17134238|dbj|BAB76799.1|
292	A_var_gi|75702306|gb|ABA21982.1|	N_punct_gi|186467039|gb|ACC82840.1|	N_7120_gi|17134231|dbj|BAB76792.1|
293	A_var_gi|75702319|gb|ABA21995.1|	N_punct_gi|186469396|gb|ACC85195.1|	N_7120_gi|17134271|dbj|BAB76832.1|
294	A_var_gi|75702358|gb|ABA22034.1|	N_punct_gi|186464911|gb|ACC80712.1|	N_7120_gi|17134308|dbj|BAB76869.1|
295	A_var_gi|75702360|gb|ABA22036.1|	N_punct_gi|186467582|gb|ACC83383.1|	N_7120_gi|17134310|dbj|BAB76871.1|
296	A_var_gi|75702361|gb|ABA22037.1|	N_punct_gi|186467581|gb|ACC83382.1|	N_7120_gi|17134311|dbj|BAB76872.1|
297	A_var_gi|75702364|gb|ABA22040.1|	N_punct_gi|186464852|gb|ACC80653.1|	N_7120_gi|17134315|dbj|BAB76876.1|
298	A_var_gi|75702384|gb|ABA22060.1|	N_punct_gi|186467139|gb|ACC82940.1|	N_7120_gi|17133912|dbj|BAB76474.1|
299	A_var_gi|75702385|gb|ABA22061.1|	N_punct_gi|186466398|gb|ACC82199.1|	N_7120_gi|17133911|dbj|BAB76473.1|
300	A_var_gi|75702388|gb|ABA22064.1|	N_punct_gi|186465455|gb|ACC81256.1|	N_7120_gi|17133907|dbj|BAB76469.1|
301	A_var_gi|75702394|gb|ABA22070.1|	N_punct_gi|186465456|gb|ACC81257.1|	N_7120_gi|17133905|dbj|BAB76467.1|
302	A_var_gi|75702395|gb|ABA22071.1|	N_punct_gi|186465585|gb|ACC81386.1|	N_7120_gi|17133904|dbj|BAB76466.1|
303	A_var_gi|75702396|gb|ABA22072.1|	N_punct_gi|186463954|gb|ACC79755.1|	N_7120_gi|17133743|dbj|BAB76305.1|
304	A_var_gi|75702398|gb|ABA22074.1|	N_punct_gi|186464329|gb|ACC80130.1|	N_7120_gi|17133730|dbj|BAB76292.1|
305	A_var_gi|75702422|gb|ABA22098.1|	N_punct_gi|186468572|gb|ACC84373.1|	N_7120_gi|17133706|dbj|BAB76269.1|
306	A_var_gi|75702423|gb|ABA22099.1|	N_punct_gi|186467924|gb|ACC83725.1|	N_7120_gi|17133705|dbj|BAB76268.1|
307	A_var_gi|75702424|gb|ABA22100.1|	N_punct_gi|186467923|gb|ACC83724.1|	N_7120_gi|17133704|dbj|BAB76267.1|
308	A_var_gi|75702427|gb|ABA22103.1|	N_punct_gi|186467922|gb|ACC83723.1|	N_7120_gi|17133703|dbj|BAB76266.1|
309	A_var_gi|75702462|gb|ABA22138.1|	N_punct_gi|186468613|gb|ACC84414.1|	N_7120_gi|17134410|dbj|BAB76970.1|
310	A_var_gi|75702463|gb|ABA22139.1|	N_punct_gi|186468612|gb|ACC84413.1|	N_7120_gi|17134411|dbj|BAB76971.1|
311	A_var_gi|75702535|gb|ABA22211.1|	N_punct_gi|186465989|gb|ACC81790.1|	N_7120_gi|17134497|dbj|BAB77057.1|
312	A_var_gi|75702545|gb|ABA22221.1|	N_punct_gi|186469016|gb|ACC84817.1|	N_7120_gi|17134510|dbj|BAB77070.1|
313	A_var_gi|75702548|gb|ABA22224.1|	N_punct_gi|186465544|gb|ACC81345.1|	N_7120_gi|17132783|dbj|BAB75349.1|
314	A_var_gi|75702576|gb|ABA22252.1|	N_punct_gi|186466760|gb|ACC82561.1|	N_7120_gi|17135015|dbj|BAB77561.1|
315	A_var_gi|75702585|gb|ABA22261.1|	N_punct_gi|186463110|gb|ACC78911.1|	N_7120_gi|17135024|dbj|BAB77570.1|
316	A_var_gi|75702595|gb|ABA22271.1|	N_punct_gi|186464777|gb|ACC80578.1|	N_7120_gi|17135034|dbj|BAB77580.1|
317	A_var_gi|75702601|gb|ABA22277.1|	N_punct_gi|186463653|gb|ACC79454.1|	N_7120_gi|17135040|dbj|BAB77586.1|
318	A_var_gi|75702606|gb|ABA22282.1|	N_punct_gi|186465279|gb|ACC81080.1|	N_7120_gi|17135045|dbj|BAB77591.1|
319	A_var_gi|75702607|gb|ABA22283.1|	N_punct_gi|186465278|gb|ACC81079.1|	N_7120_gi|17135046|dbj|BAB77592.1|
320	A_var_gi|75702624|gb|ABA22300.1|	N_punct_gi|186465679|gb|ACC81480.1|	N_7120_gi|17135173|dbj|BAB77719.1|
321	A_var_gi|75702625|gb|ABA22301.1|	N_punct_gi|186469074|gb|ACC84875.1|	N_7120_gi|17135174|dbj|BAB77720.1|
322	A_var_gi|75702637|gb|ABA22313.1|	N_punct_gi|186466350|gb|ACC82151.1|	N_7120_gi|17135187|dbj|BAB77733.1|
323	A_var_gi|75702656|gb|ABA22332.1|	N_punct_gi|186468124|gb|ACC83925.1|	N_7120_gi|17135206|dbj|BAB77752.1|
324	A_var_gi|75702674|gb|ABA22350.1|	N_punct_gi|186463151|gb|ACC78952.1|	N_7120_gi|17135226|dbj|BAB77772.1|
325	A_var_gi|75702681|gb|ABA22357.1|	N_punct_gi|186465520|gb|ACC81321.1|	N_7120_gi|17135234|dbj|BAB77780.1|
326	A_var_gi|75702686|gb|ABA22362.1|	N_punct_gi|186464176|gb|ACC79977.1|	N_7120_gi|17135240|dbj|BAB77786.1|
327	A_var_gi|75702713|gb|ABA22389.1|	N_punct_gi|186465910|gb|ACC81711.1|	N_7120_gi|17135243|dbj|BAB77789.1|
328	A_var_gi|75702720|gb|ABA22396.1|	N_punct_gi|186464254|gb|ACC80055.1|	N_7120_gi|17135250|dbj|BAB77796.1|
329	A_var_gi|75702727|gb|ABA22403.1|	N_punct_gi|186467416|gb|ACC83217.1|	N_7120_gi|17129687|dbj|BAB72300.1|
330	A_var_gi|75702734|gb|ABA22410.1|	N_punct_gi|186465567|gb|ACC81368.1|	N_7120_gi|17129694|dbj|BAB72307.1|
331	A_var_gi|75702736|gb|ABA22412.1|	N_punct_gi|186463495|gb|ACC79296.1|	N_7120_gi|17129695|dbj|BAB72308.1|
332	A_var_gi|75702737|gb|ABA22413.1|	N_punct_gi|186463494|gb|ACC79295.1|	N_7120_gi|17129696|dbj|BAB72309.1|
333	A_var_gi|75702738|gb|ABA22414.1|	N_punct_gi|186463493|gb|ACC79294.1|	N_7120_gi|17129697|dbj|BAB72310.1|
334	A_var_gi|75702742|gb|ABA22418.1|	N_punct_gi|186464516|gb|ACC80317.1|	N_7120_gi|17129701|dbj|BAB72314.1|
335	A_var_gi|75702743|gb|ABA22419.1|	N_punct_gi|186464515|gb|ACC80316.1|	N_7120_gi|17129702|dbj|BAB72315.1|
336	A_var_gi|75702749|gb|ABA22425.1|	N_punct_gi|186467229|gb|ACC83030.1|	N_7120_gi|17129716|dbj|BAB72329.1|
337	A_var_gi|75702750|gb|ABA22426.1|	N_punct_gi|186467228|gb|ACC83029.1|	N_7120_gi|17129717|dbj|BAB72330.1|
338	A_var_gi|75702760|gb|ABA22436.1|	N_punct_gi|186465191|gb|ACC80992.1|	N_7120_gi|17129723|dbj|BAB72336.1|
339	A_var_gi|75702790|gb|ABA22466.1|	N_punct_gi|186469087|gb|ACC84888.1|	N_7120_gi|17129785|dbj|BAB72398.1|
340	A_var_gi|75702795|gb|ABA22471.1|	N_punct_gi|186468853|gb|ACC84654.1|	N_7120_gi|17129790|dbj|BAB72403.1|
341	A_var_gi|75702796|gb|ABA22472.1|	N_punct_gi|186468854|gb|ACC84655.1|	N_7120_gi|17129791|dbj|BAB72404.1|
342	A_var_gi|75702797|gb|ABA22473.1|	N_punct_gi|186468855|gb|ACC84656.1|	N_7120_gi|17129792|dbj|BAB72405.1|
343	A_var_gi|75702838|gb|ABA22514.1|	N_punct_gi|186464563|gb|ACC80364.1|	N_7120_gi|17129835|dbj|BAB72448.1|
344	A_var_gi|75702876|gb|ABA22552.1|	N_punct_gi|186467816|gb|ACC83617.1|	N_7120_gi|17129884|dbj|BAB72497.1|
345	A_var_gi|75702878|gb|ABA22554.1|	N_punct_gi|186467298|gb|ACC83099.1|	N_7120_gi|17129886|dbj|BAB72499.1|
346	A_var_gi|75702879|gb|ABA22555.1|	N_punct_gi|186467299|gb|ACC83100.1|	N_7120_gi|17129887|dbj|BAB72500.1|
347	A_var_gi|75702881|gb|ABA22557.1|	N_punct_gi|186468107|gb|ACC83908.1|	N_7120_gi|17129889|dbj|BAB72502.1|
348	A_var_gi|75702882|gb|ABA22558.1|	N_punct_gi|186468106|gb|ACC83907.1|	N_7120_gi|17130329|dbj|BAB72940.1|
349	A_var_gi|75702885|gb|ABA22561.1|	N_punct_gi|186463939|gb|ACC79740.1|	N_7120_gi|17130332|dbj|BAB72943.1|
350	A_var_gi|75702886|gb|ABA22562.1|	N_punct_gi|186463940|gb|ACC79741.1|	N_7120_gi|17130333|dbj|BAB72944.1|
351	A_var_gi|75702889|gb|ABA22565.1|	N_punct_gi|186467217|gb|ACC83018.1|	N_7120_gi|17130336|dbj|BAB72947.1|
352	A_var_gi|75702891|gb|ABA22567.1|	N_punct_gi|186465927|gb|ACC81728.1|	N_7120_gi|17130338|dbj|BAB72949.1|
353	A_var_gi|75702893|gb|ABA22569.1|	N_punct_gi|186465411|gb|ACC81212.1|	N_7120_gi|17130321|dbj|BAB72932.1|
354	A_var_gi|75702898|gb|ABA22574.1|	N_punct_gi|186465537|gb|ACC81338.1|	N_7120_gi|17130316|dbj|BAB72927.1|
355	A_var_gi|75702902|gb|ABA22578.1|	N_punct_gi|186466984|gb|ACC82785.1|	N_7120_gi|17130312|dbj|BAB72923.1|
356	A_var_gi|75702913|gb|ABA22589.1|	N_punct_gi|186465251|gb|ACC81052.1|	N_7120_gi|17130668|dbj|BAB73278.1|
357	A_var_gi|75702914|gb|ABA22590.1|	N_punct_gi|186466764|gb|ACC82565.1|	N_7120_gi|17130667|dbj|BAB73277.1|
358	A_var_gi|75702928|gb|ABA22604.1|	N_punct_gi|186468420|gb|ACC84221.1|	N_7120_gi|17130617|dbj|BAB73227.1|
359	A_var_gi|75702931|gb|ABA22607.1|	N_punct_gi|186467654|gb|ACC83455.1|	N_7120_gi|17130620|dbj|BAB73230.1|
360	A_var_gi|75702945|gb|ABA22621.1|	N_punct_gi|186466406|gb|ACC82207.1|	N_7120_gi|17130634|dbj|BAB73244.1|
361	A_var_gi|75702955|gb|ABA22631.1|	N_punct_gi|186465539|gb|ACC81340.1|	N_7120_gi|17130645|dbj|BAB73255.1|
362	A_var_gi|75702970|gb|ABA22646.1|	N_punct_gi|186464435|gb|ACC80236.1|	N_7120_gi|17130658|dbj|BAB73268.1|
363	A_var_gi|75702976|gb|ABA22652.1|	N_punct_gi|186465529|gb|ACC81330.1|	N_7120_gi|17131006|dbj|BAB73615.1|
364	A_var_gi|75702981|gb|ABA22657.1|	N_punct_gi|186467493|gb|ACC83294.1|	N_7120_gi|17130455|dbj|BAB73066.1|
365	A_var_gi|75703002|gb|ABA22678.1|	N_punct_gi|186467337|gb|ACC83138.1|	N_7120_gi|17135269|dbj|BAB77815.1|
366	A_var_gi|75703008|gb|ABA22684.1|	N_punct_gi|186464512|gb|ACC80313.1|	N_7120_gi|17135265|dbj|BAB77811.1|
367	A_var_gi|75703010|gb|ABA22686.1|	N_punct_gi|186464509|gb|ACC80310.1|	N_7120_gi|17135263|dbj|BAB77809.1|
368	A_var_gi|75703032|gb|ABA22708.1|	N_punct_gi|186465414|gb|ACC81215.1|	N_7120_gi|17131144|dbj|BAB73752.1|
369	A_var_gi|75703034|gb|ABA22710.1|	N_punct_gi|186465415|gb|ACC81216.1|	N_7120_gi|17131146|dbj|BAB73754.1|
370	A_var_gi|75703061|gb|ABA22737.1|	N_punct_gi|186465545|gb|ACC81346.1|	N_7120_gi|17131175|dbj|BAB73783.1|
371	A_var_gi|75703067|gb|ABA22743.1|	N_punct_gi|186465066|gb|ACC80867.1|	N_7120_gi|17131181|dbj|BAB73789.1|
372	A_var_gi|75703090|gb|ABA22766.1|	N_punct_gi|186463377|gb|ACC79178.1|	N_7120_gi|17132719|dbj|BAB75285.1|
373	A_var_gi|75703114|gb|ABA22790.1|	N_punct_gi|186468264|gb|ACC84065.1|	N_7120_gi|17132766|dbj|BAB75332.1|
374	A_var_gi|75703136|gb|ABA22812.1|	N_punct_gi|186467516|gb|ACC83317.1|	N_7120_gi|17132451|dbj|BAB75055.1|
375	A_var_gi|75703173|gb|ABA22849.1|	N_punct_gi|186469294|gb|ACC85094.1|	N_7120_gi|17132631|dbj|BAB75197.1|
376	A_var_gi|75703194|gb|ABA22870.1|	N_punct_gi|186468169|gb|ACC83970.1|	N_7120_gi|17132615|dbj|BAB75181.1|
377	A_var_gi|75703195|gb|ABA22871.1|	N_punct_gi|186468168|gb|ACC83969.1|	N_7120_gi|17132614|dbj|BAB75180.1|
378	A_var_gi|75703196|gb|ABA22872.1|	N_punct_gi|186468167|gb|ACC83968.1|	N_7120_gi|17132613|dbj|BAB75179.1|
379	A_var_gi|75703226|gb|ABA22902.1|	N_punct_gi|186467599|gb|ACC83400.1|	N_7120_gi|17133519|dbj|BAB76082.1|
380	A_var_gi|75703252|gb|ABA22928.1|	N_punct_gi|186467881|gb|ACC83682.1|	N_7120_gi|17133498|dbj|BAB76061.1|
381	A_var_gi|75703253|gb|ABA22929.1|	N_punct_gi|186467882|gb|ACC83683.1|	N_7120_gi|17133497|dbj|BAB76060.1|
382	A_var_gi|75703266|gb|ABA22942.1|	N_punct_gi|186467087|gb|ACC82888.1|	N_7120_gi|17133595|dbj|BAB76158.1|
383	A_var_gi|75703267|gb|ABA22943.1|	N_punct_gi|186467088|gb|ACC82889.1|	N_7120_gi|17133594|dbj|BAB76157.1|
384	A_var_gi|75703269|gb|ABA22945.1|	N_punct_gi|186463440|gb|ACC79241.1|	N_7120_gi|17133592|dbj|BAB76155.1|
385	A_var_gi|75703301|gb|ABA22977.1|	N_punct_gi|186466787|gb|ACC82588.1|	N_7120_gi|17133640|dbj|BAB76203.1|
386	A_var_gi|75703302|gb|ABA22978.1|	N_punct_gi|186466786|gb|ACC82587.1|	N_7120_gi|17133641|dbj|BAB76204.1|
387	A_var_gi|75703320|gb|ABA22996.1|	N_punct_gi|186468652|gb|ACC84453.1|	N_7120_gi|17132491|dbj|BAB75095.1|
388	A_var_gi|75703340|gb|ABA23016.1|	N_punct_gi|186465269|gb|ACC81070.1|	N_7120_gi|17132489|dbj|BAB75093.1|
389	A_var_gi|75703343|gb|ABA23019.1|	N_punct_gi|186467946|gb|ACC83747.1|	N_7120_gi|17132463|dbj|BAB75067.1|
390	A_var_gi|75703344|gb|ABA23020.1|	N_punct_gi|186467945|gb|ACC83746.1|	N_7120_gi|17132462|dbj|BAB75066.1|
391	A_var_gi|75703363|gb|ABA23039.1|	N_punct_gi|186464472|gb|ACC80273.1|	N_7120_gi|17132545|dbj|BAB75111.1|
392	A_var_gi|75703382|gb|ABA23058.1|	N_punct_gi|186467478|gb|ACC83279.1|	N_7120_gi|17132564|dbj|BAB75130.1|
393	A_var_gi|75703386|gb|ABA23062.1|	N_punct_gi|186464803|gb|ACC80604.1|	N_7120_gi|17132565|dbj|BAB75131.1|
394	A_var_gi|75703387|gb|ABA23063.1|	N_punct_gi|186464804|gb|ACC80605.1|	N_7120_gi|17132566|dbj|BAB75132.1|
395	A_var_gi|75703392|gb|ABA23068.1|	N_punct_gi|186463881|gb|ACC79682.1|	N_7120_gi|17132569|dbj|BAB75135.1|
396	A_var_gi|75703393|gb|ABA23069.1|	N_punct_gi|186465049|gb|ACC80850.1|	N_7120_gi|17132570|dbj|BAB75136.1|
397	A_var_gi|75703402|gb|ABA23078.1|	N_punct_gi|186466696|gb|ACC82497.1|	N_7120_gi|17132580|dbj|BAB75146.1|
398	A_var_gi|75703406|gb|ABA23082.1|	N_punct_gi|186466234|gb|ACC82035.1|	N_7120_gi|17132586|dbj|BAB75152.1|
399	A_var_gi|75703445|gb|ABA23121.1|	N_punct_gi|186467622|gb|ACC83423.1|	N_7120_gi|17132668|dbj|BAB75234.1|
400	A_var_gi|75703457|gb|ABA23133.1|	N_punct_gi|186466349|gb|ACC82150.1|	N_7120_gi|17132680|dbj|BAB75246.1|
401	A_var_gi|75703469|gb|ABA23145.1|	N_punct_gi|186468908|gb|ACC84709.1|	N_7120_gi|17132692|dbj|BAB75258.1|
402	A_var_gi|75703472|gb|ABA23148.1|	N_punct_gi|186468633|gb|ACC84434.1|	N_7120_gi|17132696|dbj|BAB75262.1|
403	A_var_gi|75703473|gb|ABA23149.1|	N_punct_gi|186468634|gb|ACC84435.1|	N_7120_gi|17132697|dbj|BAB75263.1|
404	A_var_gi|75703525|gb|ABA23201.1|	N_punct_gi|186465535|gb|ACC81336.1|	N_7120_gi|17132826|dbj|BAB75391.1|
405	A_var_gi|75703530|gb|ABA23206.1|	N_punct_gi|186467633|gb|ACC83434.1|	N_7120_gi|17132820|dbj|BAB75386.1|
406	A_var_gi|75703583|gb|ABA23259.1|	N_punct_gi|186466335|gb|ACC82136.1|	N_7120_gi|17132431|dbj|BAB75035.1|
407	A_var_gi|75703588|gb|ABA23264.1|	N_punct_gi|186466085|gb|ACC81886.1|	N_7120_gi|17132426|dbj|BAB75030.1|
408	A_var_gi|75703597|gb|ABA23273.1|	N_punct_gi|186466554|gb|ACC82355.1|	N_7120_gi|17130356|dbj|BAB72967.1|
409	A_var_gi|75703598|gb|ABA23274.1|	N_punct_gi|186466553|gb|ACC82354.1|	N_7120_gi|17130357|dbj|BAB72968.1|
410	A_var_gi|75703599|gb|ABA23275.1|	N_punct_gi|186466552|gb|ACC82353.1|	N_7120_gi|17130358|dbj|BAB72969.1|
411	A_var_gi|75703626|gb|ABA23302.1|	N_punct_gi|186463546|gb|ACC79347.1|	N_7120_gi|17130386|dbj|BAB72997.1|
412	A_var_gi|75703631|gb|ABA23307.1|	N_punct_gi|186466501|gb|ACC82302.1|	N_7120_gi|17130390|dbj|BAB73001.1|
413	A_var_gi|75703641|gb|ABA23317.1|	N_punct_gi|186468948|gb|ACC84749.1|	N_7120_gi|17130451|dbj|BAB73062.1|
414	A_var_gi|75703674|gb|ABA23350.1|	N_punct_gi|186463167|gb|ACC78968.1|	N_7120_gi|17130397|dbj|BAB73008.1|
415	A_var_gi|75703678|gb|ABA23354.1|	N_punct_gi|186468186|gb|ACC83987.1|	N_7120_gi|17130401|dbj|BAB73012.1|
416	A_var_gi|75703690|gb|ABA23366.1|	N_punct_gi|186466361|gb|ACC82162.1|	N_7120_gi|17130982|dbj|BAB73591.1|
417	A_var_gi|75703710|gb|ABA23386.1|	N_punct_gi|186464779|gb|ACC80580.1|	N_7120_gi|17130409|dbj|BAB73020.1|
418	A_var_gi|75703713|gb|ABA23389.1|	N_punct_gi|186464615|gb|ACC80416.1|	N_7120_gi|17131724|dbj|BAB74330.1|
419	A_var_gi|75703717|gb|ABA23393.1|	N_punct_gi|186469001|gb|ACC84802.1|	N_7120_gi|17131721|dbj|BAB74327.1|
420	A_var_gi|75703737|gb|ABA23413.1|	N_punct_gi|186468959|gb|ACC84760.1|	N_7120_gi|17132198|dbj|BAB74803.1|
421	A_var_gi|75703756|gb|ABA23432.1|	N_punct_gi|186467144|gb|ACC82945.1|	N_7120_gi|17132220|dbj|BAB74824.1|
422	A_var_gi|75703760|gb|ABA23436.1|	N_punct_gi|186466023|gb|ACC81824.1|	N_7120_gi|17132229|dbj|BAB74833.1|
423	A_var_gi|75703780|gb|ABA23456.1|	N_punct_gi|186463288|gb|ACC79089.1|	N_7120_gi|17132251|dbj|BAB74855.1|
424	A_var_gi|75703796|gb|ABA23472.1|	N_punct_gi|186466983|gb|ACC82784.1|	N_7120_gi|17132264|dbj|BAB74868.1|
425	A_var_gi|75703797|gb|ABA23473.1|	N_punct_gi|186469209|gb|ACC85009.1|	N_7120_gi|17132265|dbj|BAB74869.1|
426	A_var_gi|75703804|gb|ABA23480.1|	N_punct_gi|186468117|gb|ACC83918.1|	N_7120_gi|17132272|dbj|BAB74876.1|
427	A_var_gi|75703815|gb|ABA23491.1|	N_punct_gi|186465608|gb|ACC81409.1|	N_7120_gi|17132282|dbj|BAB74886.1|
428	A_var_gi|75703818|gb|ABA23494.1|	N_punct_gi|186468809|gb|ACC84610.1|	N_7120_gi|17132286|dbj|BAB74890.1|
429	A_var_gi|75703824|gb|ABA23500.1|	N_punct_gi|186466133|gb|ACC81934.1|	N_7120_gi|17132292|dbj|BAB74896.1|
430	A_var_gi|75703825|gb|ABA23501.1|	N_punct_gi|186466134|gb|ACC81935.1|	N_7120_gi|17132293|dbj|BAB74897.1|
431	A_var_gi|75703833|gb|ABA23509.1|	N_punct_gi|186466772|gb|ACC82573.1|	N_7120_gi|17135349|dbj|BAB77895.1|
432	A_var_gi|75703839|gb|ABA23515.1|	N_punct_gi|186464493|gb|ACC80294.1|	N_7120_gi|17135340|dbj|BAB77886.1|
433	A_var_gi|75703851|gb|ABA23527.1|	N_punct_gi|186463385|gb|ACC79186.1|	N_7120_gi|17130796|dbj|BAB73406.1|
434	A_var_gi|75703870|gb|ABA23546.1|	N_punct_gi|186463360|gb|ACC79161.1|	N_7120_gi|17130776|dbj|BAB73386.1|
435	A_var_gi|75703871|gb|ABA23547.1|	N_punct_gi|186463359|gb|ACC79160.1|	N_7120_gi|17130775|dbj|BAB73385.1|
436	A_var_gi|75703888|gb|ABA23564.1|	N_punct_gi|186463411|gb|ACC79212.1|	N_7120_gi|17130757|dbj|BAB73367.1|
437	A_var_gi|75703894|gb|ABA23570.1|	N_punct_gi|186464716|gb|ACC80517.1|	N_7120_gi|17130762|dbj|BAB73372.1|
438	A_var_gi|75703904|gb|ABA23580.1|	N_punct_gi|186468818|gb|ACC84619.1|	N_7120_gi|17130736|dbj|BAB73346.1|
439	A_var_gi|75703905|gb|ABA23581.1|	N_punct_gi|186468817|gb|ACC84618.1|	N_7120_gi|17130735|dbj|BAB73345.1|
440	A_var_gi|75703938|gb|ABA23614.1|	N_punct_gi|186466288|gb|ACC82089.1|	N_7120_gi|17130728|dbj|BAB73338.1|
441	A_var_gi|75703939|gb|ABA23615.1|	N_punct_gi|186466287|gb|ACC82088.1|	N_7120_gi|17130727|dbj|BAB73337.1|
442	A_var_gi|75703953|gb|ABA23629.1|	N_punct_gi|186464234|gb|ACC80035.1|	N_7120_gi|17130709|dbj|BAB73319.1|
443	A_var_gi|75703964|gb|ABA23640.1|	N_punct_gi|186463573|gb|ACC79374.1|	N_7120_gi|17129746|dbj|BAB72359.1|
444	A_var_gi|75703991|gb|ABA23667.1|	N_punct_gi|186468799|gb|ACC84600.1|	N_7120_gi|17130708|dbj|BAB73318.1|
445	A_var_gi|75704021|gb|ABA23697.1|	N_punct_gi|186463886|gb|ACC79687.1|	N_7120_gi|17134898|dbj|BAB77454.1|
446	A_var_gi|75704053|gb|ABA23729.1|	N_punct_gi|186464232|gb|ACC80033.1|	N_7120_gi|17131325|dbj|BAB73933.1|
447	A_var_gi|75704090|gb|ABA23766.1|	N_punct_gi|186465437|gb|ACC81238.1|	N_7120_gi|17135379|dbj|BAB77925.1|
448	A_var_gi|75704091|gb|ABA23767.1|	N_punct_gi|186465436|gb|ACC81237.1|	N_7120_gi|17135380|dbj|BAB77926.1|
449	A_var_gi|75704097|gb|ABA23773.1|	N_punct_gi|186465430|gb|ACC81231.1|	N_7120_gi|17135386|dbj|BAB77932.1|
450	A_var_gi|75704098|gb|ABA23774.1|	N_punct_gi|186465429|gb|ACC81230.1|	N_7120_gi|17135387|dbj|BAB77933.1|
451	A_var_gi|75704099|gb|ABA23775.1|	N_punct_gi|186465428|gb|ACC81229.1|	N_7120_gi|17135388|dbj|BAB77934.1|
452	A_var_gi|75704100|gb|ABA23776.1|	N_punct_gi|186465427|gb|ACC81228.1|	N_7120_gi|17135390|dbj|BAB77936.1|
453	A_var_gi|75704102|gb|ABA23778.1|	N_punct_gi|186467685|gb|ACC83486.1|	N_7120_gi|17135393|dbj|BAB77939.1|
454	A_var_gi|75704103|gb|ABA23779.1|	N_punct_gi|186467686|gb|ACC83487.1|	N_7120_gi|17135394|dbj|BAB77940.1|
455	A_var_gi|75704195|gb|ABA23871.1|	N_punct_gi|186465637|gb|ACC81438.1|	N_7120_gi|17131797|dbj|BAB74403.1|
456	A_var_gi|75704205|gb|ABA23881.1|	N_punct_gi|186466586|gb|ACC82387.1|	N_7120_gi|17131806|dbj|BAB74412.1|
457	A_var_gi|75704210|gb|ABA23886.1|	N_punct_gi|186465300|gb|ACC81101.1|	N_7120_gi|17131813|dbj|BAB74419.1|
458	A_var_gi|75704216|gb|ABA23892.1|	N_punct_gi|186466539|gb|ACC82340.1|	N_7120_gi|17131819|dbj|BAB74425.1|
459	A_var_gi|75704217|gb|ABA23893.1|	N_punct_gi|186466538|gb|ACC82339.1|	N_7120_gi|17131820|dbj|BAB74426.1|
460	A_var_gi|75704228|gb|ABA23904.1|	N_punct_gi|186467778|gb|ACC83579.1|	N_7120_gi|17131832|dbj|BAB74438.1|
461	A_var_gi|75704242|gb|ABA23918.1|	N_punct_gi|186463934|gb|ACC79735.1|	N_7120_gi|17131847|dbj|BAB74453.1|
462	A_var_gi|75704283|gb|ABA23959.1|	N_punct_gi|186467173|gb|ACC82974.1|	N_7120_gi|17131041|dbj|BAB73650.1|
463	A_var_gi|75704284|gb|ABA23960.1|	N_punct_gi|186467174|gb|ACC82975.1|	N_7120_gi|17131040|dbj|BAB73649.1|
464	A_var_gi|75704285|gb|ABA23961.1|	N_punct_gi|186467175|gb|ACC82976.1|	N_7120_gi|17131039|dbj|BAB73648.1|
465	A_var_gi|75704286|gb|ABA23962.1|	N_punct_gi|186467176|gb|ACC82977.1|	N_7120_gi|17131038|dbj|BAB73647.1|
466	A_var_gi|75704287|gb|ABA23963.1|	N_punct_gi|186467181|gb|ACC82982.1|	N_7120_gi|17131037|dbj|BAB73646.1|
467	A_var_gi|75704318|gb|ABA23994.1|	N_punct_gi|186465422|gb|ACC81223.1|	N_7120_gi|17130486|dbj|BAB73097.1|
468	A_var_gi|75704320|gb|ABA23996.1|	N_punct_gi|186463909|gb|ACC79710.1|	N_7120_gi|17130488|dbj|BAB73099.1|
469	A_var_gi|75704323|gb|ABA23999.1|	N_punct_gi|186464127|gb|ACC79928.1|	N_7120_gi|17130491|dbj|BAB73102.1|
470	A_var_gi|75704327|gb|ABA24003.1|	N_punct_gi|186465093|gb|ACC80894.1|	N_7120_gi|17130495|dbj|BAB73106.1|
471	A_var_gi|75704344|gb|ABA24020.1|	N_punct_gi|186468200|gb|ACC84001.1|	N_7120_gi|17130518|dbj|BAB73129.1|
472	A_var_gi|75704345|gb|ABA24021.1|	N_punct_gi|186468201|gb|ACC84002.1|	N_7120_gi|17130519|dbj|BAB73130.1|
473	A_var_gi|75704346|gb|ABA24022.1|	N_punct_gi|186469034|gb|ACC84835.1|	N_7120_gi|17130520|dbj|BAB73131.1|
474	A_var_gi|75704349|gb|ABA24025.1|	N_punct_gi|186464358|gb|ACC80159.1|	N_7120_gi|17130535|dbj|BAB73145.1|
475	A_var_gi|75704353|gb|ABA24029.1|	N_punct_gi|186467294|gb|ACC83095.1|	N_7120_gi|17130168|dbj|BAB72780.1|
476	A_var_gi|75704354|gb|ABA24030.1|	N_punct_gi|186467295|gb|ACC83096.1|	N_7120_gi|17130169|dbj|BAB72781.1|
477	A_var_gi|75704355|gb|ABA24031.1|	N_punct_gi|186467296|gb|ACC83097.1|	N_7120_gi|17130170|dbj|BAB72782.1|
478	A_var_gi|75704357|gb|ABA24033.1|	N_punct_gi|186465451|gb|ACC81252.1|	N_7120_gi|17130172|dbj|BAB72784.1|
479	A_var_gi|75704377|gb|ABA24053.1|	N_punct_gi|186466883|gb|ACC82684.1|	N_7120_gi|17130196|dbj|BAB72808.1|
480	A_var_gi|75704384|gb|ABA24060.1|	N_punct_gi|186463029|gb|ACC78830.1|	N_7120_gi|17130203|dbj|BAB72815.1|
481	A_var_gi|75704387|gb|ABA24063.1|	N_punct_gi|186466872|gb|ACC82673.1|	N_7120_gi|17130206|dbj|BAB72818.1|
482	A_var_gi|75704412|gb|ABA24088.1|	N_punct_gi|186465267|gb|ACC81068.1|	N_7120_gi|17130232|dbj|BAB72844.1|
483	A_var_gi|75704419|gb|ABA24095.1|	N_punct_gi|186468721|gb|ACC84522.1|	N_7120_gi|17130240|dbj|BAB72851.1|
484	A_var_gi|75704420|gb|ABA24096.1|	N_punct_gi|186468720|gb|ACC84521.1|	N_7120_gi|17130241|dbj|BAB72852.1|
485	A_var_gi|75704427|gb|ABA24103.1|	N_punct_gi|186463965|gb|ACC79766.1|	N_7120_gi|17130247|dbj|BAB72858.1|
486	A_var_gi|75704428|gb|ABA24104.1|	N_punct_gi|186467223|gb|ACC83024.1|	N_7120_gi|17130248|dbj|BAB72859.1|
487	A_var_gi|75704440|gb|ABA24116.1|	N_punct_gi|186463460|gb|ACC79261.1|	N_7120_gi|17130259|dbj|BAB72870.1|
488	A_var_gi|75704455|gb|ABA24131.1|	N_punct_gi|186467971|gb|ACC83772.1|	N_7120_gi|17129946|dbj|BAB72558.1|
489	A_var_gi|75704469|gb|ABA24145.1|	N_punct_gi|186464081|gb|ACC79882.1|	N_7120_gi|17129961|dbj|BAB72573.1|
490	A_var_gi|75704482|gb|ABA24158.1|	N_punct_gi|186468777|gb|ACC84578.1|	N_7120_gi|17129974|dbj|BAB72586.1|
491	A_var_gi|75704484|gb|ABA24160.1|	N_punct_gi|186464076|gb|ACC79877.1|	N_7120_gi|17129976|dbj|BAB72588.1|
492	A_var_gi|75704494|gb|ABA24170.1|	N_punct_gi|186467706|gb|ACC83507.1|	N_7120_gi|17129987|dbj|BAB72599.1|
493	A_var_gi|75704511|gb|ABA24187.1|	N_punct_gi|186469239|gb|ACC85039.1|	N_7120_gi|17130005|dbj|BAB72617.1|
494	A_var_gi|75704535|gb|ABA24211.1|	N_punct_gi|186466253|gb|ACC82054.1|	N_7120_gi|17130056|dbj|BAB72668.1|
495	A_var_gi|75704536|gb|ABA24212.1|	N_punct_gi|186466252|gb|ACC82053.1|	N_7120_gi|17130057|dbj|BAB72669.1|
496	A_var_gi|75704542|gb|ABA24218.1|	N_punct_gi|186463165|gb|ACC78966.1|	N_7120_gi|17130064|dbj|BAB72676.1|
497	A_var_gi|75704543|gb|ABA24219.1|	N_punct_gi|186463166|gb|ACC78967.1|	N_7120_gi|17130065|dbj|BAB72677.1|
498	A_var_gi|75704548|gb|ABA24224.1|	N_punct_gi|186463500|gb|ACC79301.1|	N_7120_gi|17130070|dbj|BAB72682.1|
499	A_var_gi|75704552|gb|ABA24228.1|	N_punct_gi|186466280|gb|ACC82081.1|	N_7120_gi|17130074|dbj|BAB72686.1|
500	A_var_gi|75704562|gb|ABA24238.1|	N_punct_gi|186463388|gb|ACC79189.1|	N_7120_gi|17130085|dbj|BAB72697.1|
501	A_var_gi|75704566|gb|ABA24242.1|	N_punct_gi|186467190|gb|ACC82991.1|	N_7120_gi|17130088|dbj|BAB72700.1|
502	A_var_gi|75704573|gb|ABA24249.1|	N_punct_gi|186464776|gb|ACC80577.1|	N_7120_gi|17130095|dbj|BAB72707.1|
503	A_var_gi|75704581|gb|ABA24257.1|	N_punct_gi|186464791|gb|ACC80592.1|	N_7120_gi|17130110|dbj|BAB72722.1|
504	A_var_gi|75704592|gb|ABA24268.1|	N_punct_gi|186468728|gb|ACC84529.1|	N_7120_gi|17130120|dbj|BAB72732.1|
505	A_var_gi|75704593|gb|ABA24269.1|	N_punct_gi|186468729|gb|ACC84530.1|	N_7120_gi|17130121|dbj|BAB72733.1|
506	A_var_gi|75704607|gb|ABA24283.1|	N_punct_gi|186465025|gb|ACC80826.1|	N_7120_gi|17130477|dbj|BAB73088.1|
507	A_var_gi|75704608|gb|ABA24284.1|	N_punct_gi|186467187|gb|ACC82988.1|	N_7120_gi|17130476|dbj|BAB73087.1|
508	A_var_gi|75704615|gb|ABA24291.1|	N_punct_gi|186468725|gb|ACC84526.1|	N_7120_gi|17130469|dbj|BAB73080.1|
509	A_var_gi|75704617|gb|ABA24293.1|	N_punct_gi|186465425|gb|ACC81226.1|	N_7120_gi|17130467|dbj|BAB73078.1|
510	A_var_gi|75704618|gb|ABA24294.1|	N_punct_gi|186464229|gb|ACC80030.1|	N_7120_gi|17130465|dbj|BAB73076.1|
511	A_var_gi|75704619|gb|ABA24295.1|	N_punct_gi|186464228|gb|ACC80029.1|	N_7120_gi|17130464|dbj|BAB73075.1|
512	A_var_gi|75704641|gb|ABA24317.1|	N_punct_gi|186467790|gb|ACC83591.1|	N_7120_gi|17129672|dbj|BAB72285.1|
513	A_var_gi|75704649|gb|ABA24325.1|	N_punct_gi|186464330|gb|ACC80131.1|	N_7120_gi|17135254|dbj|BAB77800.1|
514	A_var_gi|75704680|gb|ABA24356.1|	N_punct_gi|186468735|gb|ACC84536.1|	N_7120_gi|17130954|dbj|BAB73563.1|
515	A_var_gi|75704681|gb|ABA24357.1|	N_punct_gi|186468734|gb|ACC84535.1|	N_7120_gi|17130955|dbj|BAB73564.1|
516	A_var_gi|75704694|gb|ABA24370.1|	N_punct_gi|186466376|gb|ACC82177.1|	N_7120_gi|17130967|dbj|BAB73576.1|
517	A_var_gi|75704700|gb|ABA24376.1|	N_punct_gi|186465141|gb|ACC80942.1|	N_7120_gi|17130973|dbj|BAB73582.1|
518	A_var_gi|75704702|gb|ABA24378.1|	N_punct_gi|186466136|gb|ACC81937.1|	N_7120_gi|17130938|dbj|BAB73547.1|
519	A_var_gi|75704703|gb|ABA24379.1|	N_punct_gi|186466143|gb|ACC81944.1|	N_7120_gi|17130937|dbj|BAB73546.1|
520	A_var_gi|75704718|gb|ABA24394.1|	N_punct_gi|186465508|gb|ACC81309.1|	N_7120_gi|17130883|dbj|BAB73492.1|
521	A_var_gi|75704729|gb|ABA24405.1|	N_punct_gi|186465648|gb|ACC81449.1|	N_7120_gi|17130895|dbj|BAB73504.1|
522	A_var_gi|75704730|gb|ABA24406.1|	N_punct_gi|186466692|gb|ACC82493.1|	N_7120_gi|17130896|dbj|BAB73505.1|
523	A_var_gi|75704732|gb|ABA24408.1|	N_punct_gi|186466690|gb|ACC82491.1|	N_7120_gi|17130898|dbj|BAB73507.1|
524	A_var_gi|75704738|gb|ABA24414.1|	N_punct_gi|186464452|gb|ACC80253.1|	N_7120_gi|17130901|dbj|BAB73510.1|
525	A_var_gi|75704771|gb|ABA24447.1|	N_punct_gi|186465312|gb|ACC81113.1|	N_7120_gi|17132208|dbj|BAB74813.1|
526	A_var_gi|75704775|gb|ABA24451.1|	N_punct_gi|186464433|gb|ACC80234.1|	N_7120_gi|17132213|dbj|BAB74817.1|
527	A_var_gi|75704798|gb|ABA24474.1|	N_punct_gi|186464292|gb|ACC80093.1|	N_7120_gi|17132312|dbj|BAB74916.1|
528	A_var_gi|75704817|gb|ABA24493.1|	N_punct_gi|186467027|gb|ACC82828.1|	N_7120_gi|17132334|dbj|BAB74938.1|
529	A_var_gi|75704818|gb|ABA24494.1|	N_punct_gi|186464508|gb|ACC80309.1|	N_7120_gi|17132335|dbj|BAB74939.1|
530	A_var_gi|75704819|gb|ABA24495.1|	N_punct_gi|186468511|gb|ACC84312.1|	N_7120_gi|17132336|dbj|BAB74940.1|
531	A_var_gi|75704830|gb|ABA24506.1|	N_punct_gi|186467919|gb|ACC83720.1|	N_7120_gi|17132350|dbj|BAB74954.1|
532	A_var_gi|75704845|gb|ABA24521.1|	N_punct_gi|186465646|gb|ACC81447.1|	N_7120_gi|17132364|dbj|BAB74968.1|
533	A_var_gi|75704847|gb|ABA24523.1|	N_punct_gi|186464075|gb|ACC79876.1|	N_7120_gi|17132368|dbj|BAB74972.1|
534	A_var_gi|75704848|gb|ABA24524.1|	N_punct_gi|186464071|gb|ACC79872.1|	N_7120_gi|17132369|dbj|BAB74973.1|
535	A_var_gi|75704856|gb|ABA24532.1|	N_punct_gi|186466732|gb|ACC82533.1|	N_7120_gi|17132377|dbj|BAB74981.1|
536	A_var_gi|75704861|gb|ABA24537.1|	N_punct_gi|186464362|gb|ACC80163.1|	N_7120_gi|17132382|dbj|BAB74986.1|
537	A_var_gi|75704869|gb|ABA24545.1|	N_punct_gi|186463719|gb|ACC79520.1|	N_7120_gi|17132384|dbj|BAB74988.1|
538	A_var_gi|75704870|gb|ABA24546.1|	N_punct_gi|186463718|gb|ACC79519.1|	N_7120_gi|17132385|dbj|BAB74989.1|
539	A_var_gi|75704871|gb|ABA24547.1|	N_punct_gi|186463717|gb|ACC79518.1|	N_7120_gi|17132386|dbj|BAB74990.1|
540	A_var_gi|75704872|gb|ABA24548.1|	N_punct_gi|186463716|gb|ACC79517.1|	N_7120_gi|17132387|dbj|BAB74991.1|
541	A_var_gi|75704876|gb|ABA24552.1|	N_punct_gi|186464335|gb|ACC80136.1|	N_7120_gi|17132391|dbj|BAB74995.1|
542	A_var_gi|75704883|gb|ABA24559.1|	N_punct_gi|186464361|gb|ACC80162.1|	N_7120_gi|17132399|dbj|BAB75003.1|
543	A_var_gi|75704889|gb|ABA24565.1|	N_punct_gi|186466811|gb|ACC82612.1|	N_7120_gi|17131088|dbj|BAB73697.1|
544	A_var_gi|75704890|gb|ABA24566.1|	N_punct_gi|186466812|gb|ACC82613.1|	N_7120_gi|17131087|dbj|BAB73696.1|
545	A_var_gi|75704896|gb|ABA24572.1|	N_punct_gi|186465005|gb|ACC80806.1|	N_7120_gi|17135354|dbj|BAB77900.1|
546	A_var_gi|75704897|gb|ABA24573.1|	N_punct_gi|186468122|gb|ACC83923.1|	N_7120_gi|17135355|dbj|BAB77901.1|
547	A_var_gi|75704903|gb|ABA24579.1|	N_punct_gi|186467333|gb|ACC83134.1|	N_7120_gi|17135362|dbj|BAB77908.1|
548	A_var_gi|75704942|gb|ABA24618.1|	N_punct_gi|186468543|gb|ACC84344.1|	N_7120_gi|17134551|dbj|BAB77110.1|
549	A_var_gi|75704970|gb|ABA24646.1|	N_punct_gi|186463750|gb|ACC79551.1|	N_7120_gi|17130688|dbj|BAB73298.1|
550	A_var_gi|75704979|gb|ABA24655.1|	N_punct_gi|186467012|gb|ACC82813.1|	N_7120_gi|17130350|dbj|BAB72961.1|
551	A_var_gi|75704981|gb|ABA24657.1|	N_punct_gi|186468090|gb|ACC83891.1|	N_7120_gi|17131090|dbj|BAB73699.1|
552	A_var_gi|75705053|gb|ABA24727.1|	N_punct_gi|186469511|gb|ACC85310.1|	N_7120_gi|17135742|dbj|BAB78288.1|
553	A_var_gi|75705055|gb|ABA24729.1|	N_punct_gi|186469512|gb|ACC85311.1|	N_7120_gi|17135743|dbj|BAB78289.1|
554	A_var_gi|75705057|gb|ABA24731.1|	N_punct_gi|186469514|gb|ACC85313.1|	N_7120_gi|17135745|dbj|BAB78291.1|
555	A_var_gi|75705058|gb|ABA24732.1|	N_punct_gi|186469515|gb|ACC85314.1|	N_7120_gi|17135746|dbj|BAB78292.1|
556	A_var_gi|75705059|gb|ABA24733.1|	N_punct_gi|186469516|gb|ACC85315.1|	N_7120_gi|17135747|dbj|BAB78293.1|
557	A_var_gi|75705060|gb|ABA24734.1|	N_punct_gi|186469517|gb|ACC85316.1|	N_7120_gi|17135748|dbj|BAB78294.1|
558	A_var_gi|75705061|gb|ABA24735.1|	N_punct_gi|186469518|gb|ACC85317.1|	N_7120_gi|17135749|dbj|BAB78295.1|
559	A_var_gi|75705062|gb|ABA24736.1|	N_punct_gi|186469519|gb|ACC85318.1|	N_7120_gi|17135750|dbj|BAB78296.1|
560	A_var_gi|75705063|gb|ABA24737.1|	N_punct_gi|186469520|gb|ACC85319.1|	N_7120_gi|17135751|dbj|BAB78297.1|
561	A_var_gi|75705064|gb|ABA24738.1|	N_punct_gi|186469521|gb|ACC85320.1|	N_7120_gi|17135752|dbj|BAB78298.1|
562	A_var_gi|75705065|gb|ABA24739.1|	N_punct_gi|186469523|gb|ACC85322.1|	N_7120_gi|17135753|dbj|BAB78299.1|
563	A_var_gi|75705066|gb|ABA24740.1|	N_punct_gi|186469524|gb|ACC85323.1|	N_7120_gi|17135754|dbj|BAB78300.1|
564	A_var_gi|75705067|gb|ABA24741.1|	N_punct_gi|186469525|gb|ACC85324.1|	N_7120_gi|17135755|dbj|BAB78301.1|
565	A_var_gi|75705068|gb|ABA24742.1|	N_punct_gi|186469526|gb|ACC85325.1|	N_7120_gi|17135756|dbj|BAB78302.1|
566	A_var_gi|75705069|gb|ABA24743.1|	N_punct_gi|186469527|gb|ACC85326.1|	N_7120_gi|17135757|dbj|BAB78303.1|
567	A_var_gi|75705070|gb|ABA24744.1|	N_punct_gi|186469528|gb|ACC85327.1|	N_7120_gi|17135758|dbj|BAB78304.1|
568	A_var_gi|75705071|gb|ABA24745.1|	N_punct_gi|186469529|gb|ACC85328.1|	N_7120_gi|17135759|dbj|BAB78305.1|
569	A_var_gi|75705073|gb|ABA24747.1|	N_punct_gi|186469531|gb|ACC85330.1|	N_7120_gi|17135761|dbj|BAB78307.1|
570	A_var_gi|75705076|gb|ABA24750.1|	N_punct_gi|186469533|gb|ACC85332.1|	N_7120_gi|17135738|dbj|BAB78284.1|
571	A_var_gi|75705079|gb|ABA24753.1|	N_punct_gi|186469534|gb|ACC85333.1|	N_7120_gi|17135737|dbj|BAB78283.1|
572	A_var_gi|75705085|gb|ABA24759.1|	N_punct_gi|186469537|gb|ACC85336.1|	N_7120_gi|17135732|dbj|BAB78278.1|
573	A_var_gi|75705086|gb|ABA24760.1|	N_punct_gi|186469538|gb|ACC85337.1|	N_7120_gi|17135731|dbj|BAB78277.1|
574	A_var_gi|75705087|gb|ABA24761.1|	N_punct_gi|186469539|gb|ACC85338.1|	N_7120_gi|17135730|dbj|BAB78276.1|
575	A_var_gi|75705110|gb|ABA24784.1|	N_punct_gi|186464929|gb|ACC80730.1|	N_7120_gi|17135692|dbj|BAB78238.1|
576	A_var_gi|75705128|gb|ABA24802.1|	N_punct_gi|186463215|gb|ACC79016.1|	N_7120_gi|17135671|dbj|BAB78217.1|
577	A_var_gi|75705146|gb|ABA24820.1|	N_punct_gi|186469542|gb|ACC85341.1|	N_7120_gi|17135627|dbj|BAB78173.1|
578	A_var_gi|75705153|gb|ABA24827.1|	N_punct_gi|186469111|gb|ACC84911.1|	N_7120_gi|17135619|dbj|BAB78165.1|
579	A_var_gi|75705280|gb|ABA24954.1|	N_punct_gi|186469108|gb|ACC84908.1|	N_7120_gi|17135609|dbj|BAB78155.1|
580	A_var_gi|75705316|gb|ABA24990.1|	N_punct_gi|186469330|gb|ACC85130.1|	N_7120_gi|17135574|dbj|BAB78120.1|
581	A_var_gi|75705358|gb|ABA25032.1|	N_punct_gi|186469225|gb|ACC85025.1|	N_punct_gi|186469448|gb|ACC85247.1|	N_7120_gi|17135825|dbj|BAB78371.1|
582	A_var_gi|75705360|gb|ABA25034.1|	N_punct_gi|186469221|gb|ACC85021.1|	N_7120_gi|17135819|dbj|BAB78365.1|
583	A_var_gi|75705375|gb|ABA25049.1|	N_punct_gi|186466249|gb|ACC82050.1|	N_7120_gi|17134558|dbj|BAB77117.1|
584	A_var_gi|75705376|gb|ABA25050.1|	N_punct_gi|186469420|gb|ACC85219.1|	N_7120_gi|17134557|dbj|BAB77116.1|
585	A_var_gi|75705403|gb|ABA25076.1|	N_punct_gi|186469603|gb|ACC85401.1|	N_7120_gi|17134775|dbj|BAB77332.1|
586	A_var_gi|75705404|gb|ABA25077.1|	N_punct_gi|186469604|gb|ACC85402.1|	N_7120_gi|17134776|dbj|BAB77333.1|
587	A_var_gi|75705454|gb|ABA25126.1|	N_punct_gi|186465963|gb|ACC81764.1|	N_7120_gi|17134618|dbj|BAB77176.1|
588	A_var_gi|75705455|gb|ABA25127.1|	N_punct_gi|186465962|gb|ACC81763.1|	N_7120_gi|17134619|dbj|BAB77177.1|
589	A_var_gi|75705458|gb|ABA25130.1|	N_punct_gi|186465959|gb|ACC81760.1|	N_7120_gi|17134621|dbj|BAB77179.1|
590	A_var_gi|75705460|gb|ABA25132.1|	N_punct_gi|186465958|gb|ACC81759.1|	N_7120_gi|17134623|dbj|BAB77181.1|
591	A_var_gi|75705461|gb|ABA25133.1|	N_punct_gi|186465957|gb|ACC81758.1|	N_7120_gi|17134624|dbj|BAB77182.1|
592	A_var_gi|75705528|gb|ABA25200.1|	N_punct_gi|186464221|gb|ACC80022.1|	N_7120_gi|17131233|dbj|BAB73841.1|
593	A_var_gi|75705532|gb|ABA25204.1|	N_punct_gi|186465171|gb|ACC80972.1|	N_7120_gi|17131229|dbj|BAB73837.1|
594	A_var_gi|75705631|gb|ABA25303.1|	N_punct_gi|186465095|gb|ACC80896.1|	N_7120_gi|17134765|dbj|BAB77323.1|
595	A_var_gi|75705651|gb|ABA25323.1|	N_punct_gi|186465976|gb|ACC81777.1|	N_7120_gi|17134595|dbj|BAB77153.1|
596	A_var_gi|75700953|gb|ABA20629.1|	N_punct_gi|186466785|gb|ACC82586.1|	N_7120_gi|17131991|dbj|BAB74596.1|
597	A_var_gi|75700973|gb|ABA20649.1|	N_punct_gi|186465121|gb|ACC80922.1|	N_7120_gi|17131973|dbj|BAB74578.1|
598	A_var_gi|75701535|gb|ABA21211.1|	N_punct_gi|186467531|gb|ACC83332.1|	N_7120_gi|17132871|dbj|BAB75436.1|
599	A_var_gi|75702092|gb|ABA21768.1|	N_punct_gi|186467872|gb|ACC83673.1|	N_punct_gi|186467985|gb|ACC83786.1|	N_7120_gi|17134015|dbj|BAB76577.1|
600	A_var_gi|75705179|gb|ABA24853.1|	A_var_gi|75705226|gb|ABA24900.1|	N_punct_gi|186469185|gb|ACC84985.1|	N_punct_gi|186469498|gb|ACC85297.1|	N_7120_gi|17135615|dbj|BAB78161.1|
601	A_var_gi|75705180|gb|ABA24854.1|	A_var_gi|75705227|gb|ABA24901.1|	N_punct_gi|186469187|gb|ACC84987.1|	N_punct_gi|186469497|gb|ACC85296.1|	N_7120_gi|17135614|dbj|BAB78160.1|
602	A_var_gi|75703777|gb|ABA23453.1|	A_var_gi|75705244|gb|ABA24918.1|	N_punct_gi|186463670|gb|ACC79471.1|	N_7120_gi|17132248|dbj|BAB74852.1|
603	A_var_gi|75703778|gb|ABA23454.1|	A_var_gi|75705245|gb|ABA24919.1|	N_punct_gi|186463669|gb|ACC79470.1|	N_7120_gi|17132249|dbj|BAB74853.1|
604	A_var_gi|75700188|gb|ABA19864.1|	N_punct_gi|186467319|gb|ACC83120.1|	N_7120_gi|17131520|dbj|BAB74127.1|
605	A_var_gi|75702192|gb|ABA21868.1|	N_punct_gi|186464972|gb|ACC80773.1|	N_7120_gi|17134112|dbj|BAB76673.1|
606	A_var_gi|75702786|gb|ABA22462.1|	N_punct_gi|186467014|gb|ACC82815.1|	N_7120_gi|17129781|dbj|BAB72394.1|
607	A_var_gi|75702813|gb|ABA22489.1|	N_punct_gi|186463922|gb|ACC79723.1|	N_7120_gi|17129807|dbj|BAB72420.1|
608	A_var_gi|75704772|gb|ABA24448.1|	N_punct_gi|186465313|gb|ACC81114.1|	N_7120_gi|17132209|dbj|BAB74814.1|
