# Supplementary material for: Insights into the Physiology and Ecology of the Brackish-Water-Adapted Cyanobacterium Nodularia spumigena CCY9414 Based on a Genome-Transcriptome Analysis
Source: PLoS One. 2013 Mar 28;8(3):e60224. doi: 10.1371/journal.pone.0060224 (PMC3610870; doi:10.1371/journal.pone.0060224)
Supplement: Table S3 — List of predicted N. spumigena CCY9414 proteins not present in Anabaena PCC 7120, Nostoc punctiforme sp. PCC 73102, or Anabaena variabilis sp. ATCC 29413. (XLSX) [file pone.0060224.s005.xlsx]

## Sheet: Blatt1
ID and AA sequence	Name	Annotation	Locus	Strand	Mol. Weight
>nsp30	nsp30	bifunctional phosphoribosylaminoimidazolecarboxamide formyltransferase/IMP cyclohydrolase( EC:2.1.2.3 )	2917:3045	forward	MW:4669
MPAAGYAYAKLKYICIIQAMQLAQIGSGRSRATRQFKLNQAH
>nsp70	nsp70	hypothetical protein	6221:6358	reverse	MW:5059
VANVPKCWCSRRSNTGPTPEIRAQASQYALSSTTIEYSQIRLVYL
>nsp110	nsp110	hypothetical protein	9772:9885	reverse	MW:4289
MLHRIFAQSATTIVVSPKWWGKMHKSRINIVQTHKSA
>nsp130	nsp130	hypothetical protein	10313:10600	reverse	MW:10579
MQISDGQSPAFGDRVLPIANSTLSKLITELGSECQNVTALIYQLQLPYLSTRQQAEIFAELLTATIHLQVHCGDEFQDLIAKEMESLPDDDEQEN
>nsp140	nsp140	hypothetical protein	10603:10788	reverse	MW:7404
MGNKNHKKAIRSLNKRIDEHQEKIRREYEKDYPDQGLIRHWKAEFQAFEKGIQQALKRLGK
>nsp280	nsp280	hypothetical protein	25311:25433	forward	MW:4598
MQYVSEAVMRIFSPTEDAYPMIGVQPFTGELYKRGTAKVW
>nsp310	nsp310	hypothetical protein	27618:27737	forward	MW:4491
LWETFKEFLGLIVFAKPSKKLEFMVEALSSHPRNLATVL
>nsp350	nsp350	hypothetical protein	30374:30493	reverse	MW:4592
MSRCRLFQVGKNPLALDVGRFNIAPVFLQYIKNHYKLLK
>nsp370	nsp370	hypothetical protein	32162:32836	reverse	MW:25711
MILRKSCLEKSFPGCQFERKTPVRNKPGGKPNKVHSYGKTGKSLIEQIRRELPIAFKYEPNKCNLILVFDDLDCRNATEQQEKILAAILTIPESSNFKKIVGFAAPELEAWIIADWFNSVAKHPDFKGRHQRMCQWLSTEKNISFDTPESFSEYDSERDCCLEKLSQALVDSSVIDEFDSSSTRFSKGLHTPALLADIHPDVVQKKCPLFRELYNYLHDFCRSS
>nsp400	nsp400	hypothetical protein	36067:36201	forward	MW:4910
VFEKWLAVILGTRRSPLALKRGELESKSPFFYAEGASPKGFRGI
>nsp540	nsp540	hypothetical protein	46282:46413	forward	MW:4986
LHHQKEQLTQEEDDKIIRVCVKKQAMPLALKKLSFSNVLIIAQ
>nsp550	nsp550	hypothetical protein	46770:46886	reverse	MW:4265
MTLVPQGVRQKSKVKSQKAYKMGFSGILNGLFIYAVLY
>nsp560	nsp560	hypothetical protein	47026:47151	forward	MW:4665
LGFAGKFLLKFSIFSVDNLDYIKFTITLFFIFALTPKSTIS
>nsp570	nsp570	hypothetical protein	47222:47356	forward	MW:5108
LFVNKFPGNKIYGIDKIVIKWRIIFTQKFYSILEGFTIATAAKN
>nsp620	nsp620	hypothetical protein	51552:51701	reverse	MW:5207
VGRRGTGAGGRGQGGEEKRLLSNRKFKVISHSPFLRCSGAPLLLLGSRE
>nsp650	nsp650	hypothetical protein	52994:53119	reverse	MW:4720
LRIHQSLLGPNQKDRAGSPLKFLHLWLINSSINLTKSEKCY
>nsp670	nsp670	hypothetical protein	55878:56081	reverse	MW:7756
MLTIKSKHLTWTIFLLVGICYFSAMSNLEINYFGKSLIAIMPIQVVSVIYITYLRWSRSKTQPKAIN
>nsp720	nsp720	hypothetical protein	60271:60450	forward	MW:6677
MMKSGKAAERTVVDQVNRLAQEKNSGLTQQLPKILIYLTAFAQRMPARAVERQENVNYA
>nsp730	nsp730	hypothetical protein	60462:60785	forward	MW:11018
MWGLIIIVMVVLGWILCLRNSTSSAQKKKLNRYRPISGNNNSVSSSSSIHNYGSYNSSSSSGDGGSSSNDSGGYSSSSNCDSSGYSSSSSCDSGSYDGGSSCDCGDY
>nsp820	nsp820	hypothetical protein	68456:68578	reverse	MW:4968
LAVYLIRHNFKMLWRGKSQTILDFRFWILDLESRGLRIFD
>nsp910	nsp910	FIG00565398: hypothetical protein	75258:76529	reverse	MW:48881
MQSSTFLIQRLRDKFLAQHLSDFNVVLPQNHLNIENKTRSNIFSWRGQFSPQLIENLLLYYCPKQAKILDPFAGSGTTLYEAACFGLTVSGCEVNPSAWILSRTYQLMNLELSTRERLVISITEKLETYFPKPNLFDNSHPRKLSVIEFKYLIPDLYKGSNYWEIIILDTFVVLLDLGNNQITTEYIHNIFYKLCQFIKNFPYSQAPITSLLCDARCLPIDNDSIDFVITSPPYINVFNYHQNYRVSAETLGWDLLKIAKSEIGSNRANRKNRFFTVVQYCLDMAFVLRELQRVCTYDARIIFVVGHESNVLGVPFYNSKIISELSTQSNLFELNLTQKRIFKNKFGKVVREDLLNLSNKNSSLSVEDTEEIARNIARKVMNDGLAIVSEQNKPALMEA…
>nsp990	nsp990	probable extracellular nuclease	83171:84217	reverse	MW:38622
MSEKTTQINQPGLVLAPGTEGWWDSERVSSPQVIRCPDGTWKMWYYGRDAAFDRQINLPTGRCGLAISPDGVNWQRVKGQLTMGSVLEPHPDTHRFDSAHLGVSNVNFYDGLYWMWYFGGNHTVVDIGKFAAKGLQMRPGCAISRNGINWVRLEGAYQGAILDVGKNGEFDALFCAWPQVLHDNDGTWKLYYHTLNPDKGFLVGLAVSTDGLRWEKVGQILGAGESGSFDERGIGTRHVLKINGQYLMFYEGVNNSGYHSIGLAISDDGIHWQKDADVPVFSHAEKGSGYWDARAVGTPCVVPMDDGSFRMYYIGANEGGHDELSSQHQIGLAVSAGTNFRQWHRWGE
>nsp1000	nsp1000	hypothetical protein	84258:84377	reverse	MW:4512
LPEYKGLREQSLFLTGLTQKLSQTLIPLCPLRLVWFVIP
>nsp1010	nsp1010	Type II restriction enzyme HgiCII (EC 3.1.21.4) (Endonuclease HgiCII) (R.HgiCII)	84470:84727	forward	MW:9784
LLRGVNRPQVQSYYAMPYNPYGVNKADYKWTQAKSYLPFDKAVVIGNEFWSIVGGATAYEELLEIYLEVGREKSKYMLDTLAFGF
>nsp1090	nsp1090	hypothetical protein	95682:95807	reverse	MW:4755
LDFGFNCNLKFFGHLPYSHIPYSPLPTPHSQNITKLLHKCE
>nsp1160	nsp1160	hypothetical protein	104042:104173	reverse	MW:5130
MSDRLVQYYNYHYICEFVAKFCCSHSHTLQSPLKLGNFKICKL
>nsp1220	nsp1220	hypothetical protein	109695:109874	forward	MW:6528
LKRTVRFIQLFVGGAKIAGVAESEYEMPKLPFFFFLPLRLPFGNGFPSGRCANAECAFA
>nsp1260	nsp1260	stress induced hydrophobic peptide	113220:113411	forward	MW:6929
MKIVRLLLGLVLPPLGVFLTVGAGPTLLINILLTLLGWLPGSIHAVWVIAKHEEQMNGERRSY
>nsp1290	nsp1290	hypothetical protein	114785:114949	forward	MW:6045
VQTWLDLQPTLKLCNLAVTLVSRVINWDNSPGLNLPTGNLIFDQLNTVSSIYNM
>nsp1400	nsp1400	hypothetical protein	125795:125914	forward	MW:4563
LYKIIEPPEFNWGGSQRTYLDGETIKPLPILVQGAYYYE
>nsp1470	nsp1470	GCN5-related N-acetyltransferase	134960:135340	forward	MW:14129
MMNTSISLLQAHDLGTADHIFRLAFGTFVGLPEPTEFYKDIAYFSHRWKINPNRAFAAEVDGKLVGSNFVTLGMSRLVAGINTSRESAYLRMLACGFRSDIIGVAMHKPNDPGYNRPDVFSIDDWR
>nsp1540	nsp1540	hypothetical protein	140221:140346	reverse	MW:4888
MLYGFLFFTPTYGHYRMSKFCLGAEKSRLDKQNLQKQVILD
>nsp1560	nsp1560	hypothetical protein	141721:141969	reverse	MW:9549
VSEPSLNPLHFGQGFEIPIIKFWDFSLPNYLSLPPINLYLLEIGLTQKTSQPLMTLCTLRPLWFVFPFFVRKSWEILGIILI
>nsp1600	nsp1600	hypothetical protein	144223:144384	reverse	MW:6023
LVIGHWSLVIGHWSLVIGHWSLVIGHWSLVIGHWLFGVHSRVVNTIFLLKCQA
>nsp1640	nsp1640	hypothetical protein	148606:148749	forward	MW:5263
MNELCLQSNFITEMLREGTVAAVGLILLLRCFTPVSKVSEFFLLPAF
>nsp1980	nsp1980	hypothetical protein	187890:188036	reverse	MW:5303
MNPRSSTAANHKLLLVIGYWSLVIGQSIWDFGLAILDCSSIQNLKSKI
>nsp2010	nsp2010	hypothetical protein	190712:190882	reverse	MW:6060
LAVYVIKHTKISPLPIVGSGAFSQNIDEEGKGDSTYPPVNPRPLLPKSHLASNRYS
>nsp2060	nsp2060	hypothetical protein	195274:195423	forward	MW:5391
LRIALKILYASFTSASLATMFKVNYGYTAAEVIGKTPRILQGELTSRPE
>nsp2080	nsp2080	Na+/solute symporter	196251:196868	reverse	MW:22326
MSRCRLFQVGKNPLALDVGRFKARILLPELISAGDPELALPYLAQELLPDIFVGIMLSGVFAATMSSADSQILCCSAALTQDIFPQFANSYKIVKLGTLTVTMIVLSIALVGDKNVFLLVTFCWSALASALGPLLILRVYKIQVNTFTAILMMGVGIATAMIWNLTLGLSSIIYEVLPGMASGIFIYWLTRFFTSNSLFSIGKRK
>nsp2100	nsp2100	FIG00572231: hypothetical protein	198137:198760	forward	MW:23827
MLCYSSYMSKLSISEAAKLKGVSVSTLRRWETEGKLIPERTASGHRRYDLAQLLGIKPDLSYTIGYCRVSSHDQKEDLERQKQVVELFCAQNGWQFEIIEDLGSGLNYSKKGLKRLIRLIVDSKLERLVLTHKDRLLRFGSELIFSLCEHFGTEIVIINRTEDSTFEEDLAQDVLEIITVFSARLYGSRSHKNKKIIEELKEVAVRL
>nsp2130	nsp2130	hypothetical protein	200986:201099	reverse	MW:4175
LTNSFLMVQAPRFICGINPKSKIQNLKLFDLLARGVQ
>nsp2150	nsp2150	hypothetical protein	201639:201842	reverse	MW:7175
MTIIRQYIAPLLAVLVFSLALVAVSARIFLPSDMAAPAPIEDNGEIGQWGNGDSELFAFFAQPPLLS
>nsp2350	nsp2350	hypothetical protein	221242:221397	forward	MW:5716
LSEFSEESQLKSELMGLLKPYSNYSPNLTAIPNGIDLFMRKAQGEINKGQK
>nsp2360	nsp2360	hypothetical protein	221431:221580	forward	MW:6028
MKWKTTILEAQPNRELRWRGTLTIDRLFTGEYIFIILPLNKNRVQFIHR
>nsp2640	nsp2640	hypothetical protein	254417:254578	forward	MW:5982
LRISSGLSGETFQKTVLLMIIFANYVQKQDKLASDSSIVNMLLMIDHIHNLYA
>nsp2740	nsp2740	hypothetical protein	264686:264862	reverse	MW:6391
VISSGNLFPDKTPPLAPPVQARRGDKAKVWQVFAFRKYSTGIDIIYLVSGVGGMRTKR
>nsp2810	nsp2810	hypothetical protein	274416:274574	forward	MW:5893
LNDIQRSLTLWSTAWFCSEKPKFMVLNILVTFICHFVATVIVHHNGASIFSG
>nsp2970	nsp2970	hypothetical protein	289319:289621	reverse	MW:10960
MRHYDVSPDYILGGYIPSWRIDSNTNPEEIPVNKLTHLFYAFADVDPDGNVSLYADGLNGDTDYVKQQGIGGAFFWEITGDLPITHPDSLISAAATNLGI
>nsp2980	nsp2980	hypothetical protein	289671:289814	forward	MW:5146
MVIGKGEIVEIAREVISYGNTVRLPTRTSAIVFKVIESPILSSTKLE
>nsp2990	nsp2990	hypothetical protein	290142:290285	forward	MW:5145
MVIGKGEIVEIAREVISYGNTVRLPTRTSAIVFKVIQSPILSSTKLE
>nsp3000	nsp3000	VCBS repeat domain protein	290911:292749	reverse	MW:66829
MTKSGSITQALKNNYIPINVTNLPGIIGGDSNLETGEFIEVGDRDVDFFKINSPNAGILEIDIKSYGDPTIIDEVDAVVFIYDREGNLLALNDDRDTSLDPLLRYQITANTDYFVAVTGYGNDSFNPFQLGSGSSGDTGEYKFNSRLLPLSQITALSNNTSTSGTVENVSVGSIIFGNIGDDNGFFVGASDIDIYRFTPTTTARVTIRASANEAFNADTFLRVFNANGTEIAFNDDENALTRGSGIQIDVTAGTQYLIGVNGASPQARNYNPLTGAGAANGSQGDYILSIFNNVIILDINGSSNEYALSAASQNVTDEFTISADKTQLGLSGNTWKKLDIGSYNITNNTILEFEFQSSKRGEIHGIGFDTDNDVINNPGNLFQLSGTQNWGLNNFKNYS…
>nsp3010	nsp3010	hypothetical protein	292733:292882	reverse	MW:5331
VDRGQTXYIAVSDYDNQTYNPNSLDGRSGTGTGGLFDLTVQFFSNDQKW
>nsp3050	nsp3050	hypothetical protein	295266:295385	reverse	MW:4321
LLTLYTPQPGKGCLAAIEATLIIVPVWRERIPGNIPIRH
>nsp3230	nsp3230	hypothetical protein	309231:309353	forward	MW:4398
MVNTVPLFTTPRKGTATKVARAASLSARFVTEFPAYREVL
>nsp3280	nsp3280	hypothetical protein	312919:313041	reverse	MW:4503
LACVVANYIRPKLLKHPLSPPRRTLFVQVSNAQDLSDENV
>nsp3290	nsp3290	hypothetical protein	313236:313556	reverse	MW:10808
MKHPFDLEITELQSLNLEFQEVTDKEAAEITGGLTFTFTFDLGANGGGFPNPSPSSFQIPASSFQIPPFTIGGNGGGGQATTLAVGEEGGDVTTLAVGEEGGDTIG
>nsp3410	nsp3410	hypothetical protein	327223:327621	reverse	MW:15266
MNLQETQLQIYHLRQQMILTLDHPKSVKLQIKNINLIQKQLRAIKKEVNLAIKEINQQATQTTPDSIISLGLDLFGQRKFAGQIRQSTRRAIQSEKISLRQPYMDVKDDIDQVLLEGDKLKLQAEQYLAVNS
>nsp3430	nsp3430	chromosome segregation SMC protein	327959:328282	reverse	MW:12686
LHESIGGQSCSESNQQQLAEFSKIKQHQDREFSQVNQQIQVFQPRLEKIEQSIQHLHQTLGEKFQELEKIQQNQAAESSQFNQVVDRINERLATLDKLTDFKWFNRF
>nsp3440	nsp3440	chromosome segregation SMC protein	328299:328958	reverse	MW:25490
MINRQWLQISEYVLLSLSILGAIAGAVTQQVIYVAVPLILSLALNLANRPQLNSFQSQQQISQLQATLQNLEETMDTSNQRLQQIEAWRQQLTQVIDQKIEMSIQKLSTVFDEVNQKIQTVNNRLNQLDDSIINLSNTIQNQEEILLKLQHKQTDLSQFEQQFHSLNLRVEEIDKSVKSCSESNQQQLAEFSKIQQHQDREFFQANQQIQVFQSRLRRN
>nsp3460	nsp3460	hypothetical protein	330471:331160	reverse	MW:25997
LNSPRLRSCVKSPLSLARRGVGGEVLYFIKSTFLSDQLEQIAARFNPADPMSVELHGSPMVSGRGSWRSFPKSDRYQAIQDILKVFLESHPSNRLFASVIKKAVVSPKDPVEVAFEQLASRFDRYLIRLHKNDNTQRGIIIFDKSTYETTIQSLATDFRTIGYQWGVIRNFSEVPLFLDSKASRLIQLADIIAYAIFRYFEKGDSTFYSIIQSRFDAEGGIVHGLHILQ
>nsp3470	nsp3470	hypothetical protein	331181:331300	reverse	MW:4679
MYLLYADESGTTHDPNQQYFVLAGFCVFERQGYWIRNMN
>nsp3490	nsp3490	hypothetical protein	332533:332652	forward	MW:4337
MYENAEDFKIVDVLIMLVITHTNESKAIVALTGKSLDTL
>nsp3580	nsp3580	hypothetical protein	340180:340326	forward	MW:4977
VSNGRSRSVFAGLSPAFGDGAERPLKAIAYYHIIPGNPPHTLGSITPS
>nsp3630	nsp3630	hypothetical protein	342885:343088	reverse	MW:7715
MAIRPASAEIFQGTLKPSQITQRLDQEMLINFADKLLNLTYKYQPKELPDIIDNHLAELPGGQDWFE
>nsp3640	nsp3640	hypothetical protein	343098:343394	reverse	MW:11572
MTQELIELRQSILEGRYDDALEILDDLEEMSKQAILRKIEAFLVRLCIHLIKNQIEQRLTNSWIASISDSVIKIAKLNIKSNQTSYYIKADEWQEYLE
>nsp3670	nsp3670	hypothetical protein	346510:346638	forward	MW:4325
MLILPDIHQAIALNQISNQAASITPEISAPDSGDCITGFDGS
>nsp3770	nsp3770	hypothetical protein	355817:356056	reverse	MW:9002
MNERETLETQTVNIKLINTLIQVIRALSPEERQILARELFFESSEPSNQELIKLAETGGCFDFLANEPDIYTCEDGEPV
>nsp3780	nsp3780	Putative predicted metal-dependent hydrolase	356246:356491	forward	MW:9768
MKPSVKLMRTKWGTCNIQAKRIWLNLELAKKDPQCLEYVVVHEMVHLLERYHGDRFISFMNKFLPNWKFYKDELNRSPLGS
>nsp3840	nsp3840	hypothetical protein	362822:363052	forward	MW:8443
MNKESITAIIHTGDDFGYVAECIEISVVTQGDSLDEVVKNCTDAVFLHLEGENPEDFGLIEHPAIRFVFELQPTYA
>nsp3850	nsp3850	hypothetical protein	363103:363333	forward	MW:8937
MNTLEIRQQIQEYVDQLSPEKLLVAVDFLAYLADREDNYATEELLKINDFKADFAKAKKNVEEGKVISVERLKRKY
>nsp3860	nsp3860	hypothetical protein	363308:363514	forward	MW:7750
LSDLNENINYTVVISIDAQGFFESASGALQKKLDRCFEVLKIDPRNYPNIKALKGELSGYYRYRVSDC
>nsp3870	nsp3870	phosphopyruvate hydratase( EC:4.2.1.11 )	363493:363612	reverse	MW:4391
MIEQSKSALETYLSTGSGVKHEQVQKWANSLIIQQSLTR
>nsp3890	nsp3890	hypothetical protein	364382:364621	reverse	MW:9150
MSSINLQLSSDLIQAGEEAIRQELAVQLYEQNVFSFGQARHLANLSVWEFQQLLGQRQIKRHYSEIDLLEDVKTIQEGF
>nsp3900	nsp3900	hypothetical protein	364608:364742	reverse	MW:5315
LLSANEAIALKKASNFSNYISWKLYDRKRAIFLINTRRIIYEFY
>nsp3960	nsp3960	hypothetical protein	369581:369751	forward	MW:6009
MVLKASNLLLICVLATRKPVRILAHIPLILPGVGKSAYSVAANNPKNQVRSPGEYL
>nsp4010	nsp4010	hypothetical protein	375313:375480	forward	MW:5957
LHGLENYIKALNPKLGVVRYADDFIVTARDIGTPAPTVVDSLRGEAICSPHHKMG
>nsp4020	nsp4020	hypothetical protein	375615:375746	forward	MW:4974
LWETFKEFLGLIVFAKPSKKREFMVEALSSHPRNLAKVLLVLS
>nsp4030	nsp4030	hypothetical protein	375743:376267	reverse	MW:19122
MLKQLLKGSSIFVILLAGNLSALAQVPESKPQTQASQALQKPLQISQVQTTVSQEELQQFANLLPTLQEIGQTSQHRAVQAIEQSGLSVERFQELSEAQQSPGAIPSSPATPEEQQSFNQVAPEIQSIQEETLDQQEEAVRAGGLEPNRFNEILVAIQEDPTLQQQVQQLMQNN
>nsp4080	nsp4080	hypothetical protein	381940:382068	reverse	MW:4682
LVVARDISLNHFGSCSLFFNNFYAAPAHTELTLKIVTETKGR
>nsp4120	nsp4120	hypothetical protein	385486:385638	forward	MW:5662
MLTRQKADSHYIRLSLGRINFPLFTKCLIVTRCLSTGLALPSPQKTPLFD
>nsp4260	nsp4260	hypothetical protein	399993:400112	reverse	MW:4492
MMKVSLFLADESGISTQNMFSFTTSTHQRLHLARNCKFL
>nsp4380	nsp4380	ATP synthase B chain (EC 3.6.3.14)	422218:422982	reverse	MW:30356
MLIDWFTVIAQIINFLILVFLLWRFLYKPITKTMQERQRRITNRWEEAQVKQEEAAQEAELYRQKQQELDQQRATFINEAKTQAEEERKQLINQARQEVESMQTGWREAIQREQDEFLATLRQRVQEQTYAITRRTLQDLADANLEQQTIKVFLNRLQTLDETQRQEITQKSATEIIIYSSFDIPQTQRQEIIKILQSQQIINSKNIKFTTSPDLICGIKLQISNYQISWTFDDYLQTLSEQFSTIIKQTTNKP
>nsp4410	nsp4410	hypothetical membrane protein	424045:424251	reverse	MW:7975
VRQIPTTQWPFRLIVGSFVGRTSITILGLYLIMDGNWKRMLISLFGFVLARSILINYWQPRQEYNDGN
>nsp4420	nsp4420	ATP synthase protein I	424516:424845	reverse	MW:12640
VQVVKPPHNSSPKKSQQSETDFQKQIRTKSARKLQARRRKDQSIWFNLGVIGLVGWSITIPTLIGIAIGIWIDTRWPSQYSWTLMMLFIGIVLGCLNAWFWVQQESRNE
>nsp4430	nsp4430	ATP synthase epsilon chain (EC 3.6.3.14)	424820:425224	reverse	MW:14536
MKLRVLLPTQILLEETANKINAEAENGAFCILPHHIDFVTALVPGILSFDSQQGEEVFLAVDQGILVKCGAEVLVSTRNAIRGNNLETLQQTVETQFKTLNEREKMARSAAAKLEIGFIRGLVEMGGASSEAPT
>nsp4470	nsp4470	hypothetical protein	428924:429055	forward	MW:4912
VSTGVASVTMAEVAEVAVRFGEQEDLNYWMEPVILSYNFKMWN
>nsp4600	nsp4600	hypothetical protein	441810:441926	reverse	MW:4499
MRMHFHTLLVCDPRFSAGGELKCKITENLDDINKFRFD
>nsp4620	nsp4620	sodium/calcium exchanger membrane region	445324:446388	reverse	MW:37480
VIGLVPVPVPVPIPNSPFPMFLFIQVIVCFLAVIAVGMRLSHSADVVAEKTGLGRTWVGGLLLSGVTSLPELATGVSAVTVLNAPDLAAGAILGSCLFNLMILGLLDIFSGREPLLKRAPVGLGLAASLGCAMLGVTAAGMLFTQQGISLTLGWVGVPSLLLILLYIVSAKMMTQFELRRRAAAILEAEPEALQYQHIKRGQAYLNFTLLSIATVLLGVWLAFLGDQVSAVTGLGQSFIGALLLAGATSLPEVVVSVEAIRMNAVEMAVSNLFGSNLWNLAILGIYDVVYLKGNLWLEISDVHLLTAIIAMIMTSVATAGLIYHAVSRTQIYVTWDGLTLIALYIGGMYIIYRS
>nsp4640	nsp4640	hypothetical protein	448188:448619	reverse	MW:16405
MDDFLFLTRVFPSVDIFVGLKPALKRNTKGKTIFSCFDVDDNLVASRVLKEARGLKKLAVPSITHKIHIKSFNEDYYLVDVKLMIEDCIKDKIACVKRDYGLTPEEYYQEILEARAKASLIKNVALKDELDFPDSEELEAKNE
>nsp4650	nsp4650	hypothetical protein	448667:448783	forward	MW:4358
LLLIYQILGRIFGALLRNTPPLAIALLTPERLHKYQVE
>nsp4660	nsp4660	GABA-A receptor epsilon-like subunit	448835:449107	forward	MW:9482
LHGLSSRVEKLNNKIRPIVTYPTAISIPEPQIPNTEPNPLPSPQPLPAPVPEPVPTPIPQTVPAPAPEPVPAPIPQTVPGTIPQTIPEPV
>nsp4680	nsp4680	hypothetical protein	450390:450539	reverse	MW:5595
MCTLWEAIKSVKSYQLTVIKGWGGVLVSHSTENRYMSFQSSVNAEMLRK
>nsp4740	nsp4740	hypothetical protein	456221:456385	reverse	MW:6249
MIGFVGFGNHFSLTESFNYKYWYKYKNINISLDFSGYGTSPPTPLLIKEKGDFD
>nsp4800	nsp4800	hypothetical protein	462124:462315	forward	MW:6873
LLKTDNLNVGLTQLAQAMPAAGYAYAKLKYICIIQAMQLAQIGSGRSPATRQFKLNQAHIKLN
>nsp4860	nsp4860	hypothetical protein	466700:466921	reverse	MW:8234
LQAIAFLSLTQIAGDRLRPYFPRPTFCQNNPNIAQKLPRKALSQLIASNRVAIVKIQSYQGKIKLCSKIETIH
>nsp4940	nsp4940	conserved hypothetical protein	476551:476943	reverse	MW:14936
MNILQGVIARMANNSANCKTWCISLVSATLVVLADKNKPTYAWISLIPILLFFLLDSYYLGQERSFRDIYNKFVNDLHSDKLTIDRLFDLKPPKGMNVVNLLFTSSLSFSVYPFYLTLLITVIIARYFIL
>nsp5120	nsp5120	hypothetical protein	491955:492074	reverse	MW:4358
MLIKISGNKFISLSPKTSNVLAGNKTHYRYLSHFMGVTC
>nsp5150	nsp5150	hypothetical protein	494421:494591	reverse	MW:6495
VLTHLDHVGSLLEEALKIADLTRLEIHGPEKELVKLREPLAKLNPQFFTLEYGFRR
>nsp5220	nsp5220	hypothetical protein	502125:502268	forward	MW:5173
LATSSSRCFCPIRETEFISLGKNVELKAATGHTCVVAYSLRRGKRSQ
>nsp5280	nsp5280	Sigma-fimbriae usher protein	506478:508796	reverse	MW:83667
MSVNNGWWLLLVSGWSFVVCSEVAAQEQNAILELTVNQVAKEAIFVILRPQDILVSLPDLEKAGLESFAGSRETINNEIYVSLVSLAPQVSYIFDKKALTLSITAQPELLRSNSFNLGQESQKNITYSQNTSVFFNYAFNLPVDIEKFKFNNYTFFGESGLSINKSLLYTSFSRKTDGSWLRGLTNFTLDNPQKMTKWVVGDSFASTGDLGGGMFMAGVSKSRDFGLNPDVIQQPTFSLSGVALTPSKVEVFVNGQRVNQTEVPPGRFQFDNLLLPTGSGYKKVVIRDALGREQVITSPFYFAPGLLKPGLSDYSFNLGLQRFKLDSDNFNYGSLAFLGRYRQGITNSLTLGGRLEVASNLISGGSSLTTTLPFGALGLSLAVSSESGIPGAAAALTYS…
>nsp5290	nsp5290	hypothetical protein	508787:509083	reverse	MW:9946
VEPVEGFCPCPRVIFPVVLLGKVIAIGTVAVAGVDGLVMFSTGIGTGAAAGVITILGTTEAETFKLAFALPAIAGAVELAISNKTVNREGRNFMVLCL
>nsp5300	nsp5300	Sigma-fimbriae tip adhesin	509097:509315	forward	MW:7807
VRRMTDGAGNYLLYELYQDESRTIIWGNTDNTALSLTGTGSASNVNLYIKIPAGQNVPAGNYQDTVQLKAAL
>nsp5310	nsp5310	Sigma-fimbriae chaperone protein	509403:510026	reverse	MW:22842
LIENESASFQFKVFKWEQNAQGEDKLTPTEDIILFPSLLSVESQEERQIRLGSKVPINTVEKTYRLIVEELPTKTSQPTQNAVQVLTNLSIPIFLQPNQINQSGKMGQLAIKKGNLSFEINNTGNVNLRPQQITVQGVSATGEKIIETAVNSWYILAGNTKSYSVELPPKEKCNGVKKLVVEVKTAKTTLKETLDTPQGACAAAYPP
>nsp5350	nsp5350	hypothetical protein	511694:511813	forward	MW:4465
VLTSAGLDIKLYRFTQHLITQQLNFFSAKKRSPPHPTIP
>nsp5380	nsp5380	hypothetical protein	513448:513654	reverse	MW:7513
LLITESLDVGAGLFKLLLVIEHICHSLRGVAIPALVCRALQHSALCYTYIKKRPPFLRGAFHSAKLDN
>nsp5400	nsp5400	hypothetical protein	514649:514786	reverse	MW:5009
MTTYMFFEDALQMFSNMYLLSAVMLIAASGIGLAVIETIEKTGER
>nsp5480	nsp5480	hypothetical protein	525089:525235	reverse	MW:5737
MVVKVWKEEKNEPLRTQRTQSQEVLRELWGRESGGNNTVKRHYLIVVD
>nsp5500	nsp5500	hypothetical protein	526860:526973	reverse	MW:4122
LGGSAILIAGARCKMSVKLRVIKNRVYTDELQYIRGK
>nsp5560	nsp5560	hypothetical protein	532484:532612	forward	MW:4784
MERKTALLAKARPASNNMAAEKIREVRGNKSEYFIFMAANVR
>nsp5770	nsp5770	hypothetical protein	558473:558619	forward	MW:5432
MIPNVGWASGPSWVIIFTRSTDNFGIFCHLEVHQINIIANKPQHTDLI
>nsp5840	nsp5840	Potassium efflux system KefA protein / Small-conductance mechanosensitive channel	566795:567892	forward	MW:40798
MLDFLPETITIREITIALLGLVVGTFIFVIFRLTFVWLKLLLKQLTIFQTKDIYQKLIKPNEIFITSATVILLVELISVLLPKNSWTNSLEIVISLSLAITTSLLASRLFKNFFDFYLLNAAFKTGQKISSEFLILFKWIANIIIIFVAVLIYAQSHQINLLGLLASLGIGGLAVAFAAQKTLEQVLGGIVIYLDRPFVIDDYIGLPDGTFGRVESIGLRSTRIRTSGKGTVVIVPNSSLTQVNIENFTGAKKVMSILYLTFYRAISSEERALIRQIILESTNGIFGLDSRNTNVTFKNINNLVDPDKSQAQVSFFILGSGDVSMELRRQLLDLATQSMTQYLKEYGIAFEIEEPTIYVDSPITI
>nsp5850	nsp5850	Potassium efflux system KefA protein / Small-conductance mechanosensitive channel	567898:569028	forward	MW:42283
MKNISQIILEFFQRDTTILALSRFGIFLLFILLSILAGRYTPTFLRIVIQRFAPQQVASIYNNLIEPIRNLFRITGTLILISLSLAWIIEYQSIYRFLSPIVDLAVISSLAWLCSRLFRQFIRVYGIELVRKLGREVDELLLVFETLANVMIGFIAIIAFAQSQQFNLVGLLTGLGIGGLAIAFAAQKTLEQLLGTIVLYLDRPFIPGEYIRLQKSGQIPEGLFGRVESIGIRSSKIRTAAKSTLFIIPNSILANLEIENITRGKKVMVLLYLDFATLLEHQEKALVEQVVAESTNSLFGIDPGSTSITFLNQNLAKQTTRTRVTFFILGSSDNSLQLRKRLLELANEKISKKLVSFGIVFTMQEPTIYVDSPIPL
>nsp5860	nsp5860	hypothetical protein	569144:569257	reverse	MW:4078
LSNLGSRQGQFSRRVPLQPGIQAHHQLKLVCQSLPSP
>nsp5920	nsp5920	hypothetical protein	575731:575901	forward	MW:6390
MCQEWSEIVNWQEQLVYRDGENSGDFARLKLKNFTVISGSLADGNPPVFAFNLIKL
>nsp5970	nsp5970	hypothetical protein	581257:581454	reverse	MW:7270
MPTKPSRARRWMKKGKAVGKFNKLGIFYVQLVIMSKLLKAIKHIEVGLVATPKNKFLSLTKTGNG
>nsp6030	nsp6030	CobN component of cobalt chelatase involved in B12 biosynthesis	587746:588066	forward	MW:12006
MSFPFPAHKKNMKIFLTTDHRPFPIPQKKQGRTGAREQGGVRNYFKTSGYLTTVPLLPCPLPPAPVPLLPTPRFPNQTTWNFNSQTGILVDMYHIFSQPVLSLTIK
>nsp6040	nsp6040	hypothetical protein	588024:588167	reverse	MW:5504
MRCDCLFLLFGFCSKSNAPDCRPEYASKLGFYCNYFMVKDSTGWEKM
>nsp6100	nsp6100	hypothetical protein	595817:596047	reverse	MW:9113
MFALLKKTGFSVDWHHCDECFLTRSELLRWGKLYPESSPSINELLFSRRGWRIIYDFVFRGGFDIPQVLIYARRIN
>nsp6150	nsp6150	hypothetical protein	602535:602675	forward	MW:5664
LHIYPELYCHSFTPDQKPPLLLWVRRGLKFDRKIFWSYLGTVFLRL
>nsp6180	nsp6180	hypothetical protein	603466:603639	reverse	MW:6233
MLKLFLDPGNFTIGVTKSQILPLQPLGTNFSEQLSTKALIQPKILCASSGRINFTKL
>nsp6220	nsp6220	hypothetical protein	607217:607366	reverse	MW:5225
MVLGRKLRDFQLKKYSIAEVGRGAGSTGAGGIKNKDGLMKWGNLFSGNP
>nsp6310	nsp6310	hypothetical protein	617172:617378	forward	MW:7670
LDERVTHQRSEGRSPLGAKTQSQDINSLTRDKKVGIAEFEDKMPKLHLFNSSSGATLRLVRDKKFMVA
>nsp6460	nsp6460	hypothetical protein	637412:637741	reverse	MW:12459
MSRLTLRLPETLHQQLIHLAESEGVSLNQYIVYTLTRQVTLAYTVQSTPLEEINQQQQAFQALLKELGQPSSTEIKSVLDKREVVQPEEELSPEIVVLFQQRIRDASKA
>nsp6470	nsp6470	hypothetical protein	637744:638178	reverse	MW:15677
MSTAPLLCVVIDTNVVFEGLTKQGSAAGLVIDAWLAGLLQVHVSNALAYEYEDVLSRKLSDARWQELKPVLGALLSCAQFTTIYYSWRPTSPDAGDDLVIDCAMNASAIVTTSNLRDFRNARESLGLQVMTPVELVIKLSLEES
>nsp6480	nsp6480	hypothetical protein	638305:638619	reverse	MW:12150
MARARVPKGQVFVKKEEKILKTLNNLKLTHSDEDFILKFQDLYPNDWQKIVARYEAHEKLTPKGKSHPMPKPEKYLLNISYKLRTAYAKGEMLSSVVQESETED
>nsp6530	nsp6530	hypothetical protein	649775:649906	forward	MW:5108
LCSSVRPWRGVAILYSPKTFLLLNLRLGNIYNFGKVKFWILFY
>nsp6610	nsp6610	hypothetical protein	657313:657555	forward	MW:9282
MSQAGLNLFIPMELLINSLSALNLSEKKLLWEILDQAIAEAEEESWEEDEATAREIQLVRDEYANGEYTTFEQYLSNQRK
>nsp6640	nsp6640	hypothetical protein	658331:658597	reverse	MW:10398
MVIKIEEMYRDIDTLPEEAQSLLLDFIQLLKKRYPQTELENHTSISPHQTLESLSELDPWTQSLIGVIRLESQNPEESYVNYLEEKYS
>nsp6660	nsp6660	hypothetical protein	659344:659472	reverse	MW:4961
LICVEPMTFDKIRLTQQLGELEAELLEKTQNILRRYLSLNNN
>nsp6670	nsp6670	hypothetical protein	659441:659641	forward	MW:7103
LSNVIGSTHIKRLSTESPFCDDEGTSTTAGEIRGLLGLAEVKGKTVTLLRWLLNKVPETMSAGRVF
>nsp6680	nsp6680	hypothetical protein	659673:659894	reverse	MW:8331
MAKISISLPDELLNYIDQKVENRSALIENLLKQWQEKQQDEALAAACALVDELELGWESEWQNIAITEWEASG
>nsp6720	nsp6720	hypothetical protein	661106:661324	reverse	MW:8076
MKFQVIFTYDSEYLGYVAEVPELPGCVSQGKTLDEAIENIKDAIKGYLHVLEKHGKPYVPKESQSFVGEVLV
>nsp6770	nsp6770	hypothetical protein	662642:663094	forward	MW:17151
MKIKLINLVVVSGISISSLIICSGIPRIASKAIAQITKIDTNSQHCVRQELPKLKQGMPYSKAREMLLEAGWQAIFNQDNFRNPERRSFLKYFINKGYDEIADCSGSGLGLCYFQFESAYGEILSVVTSNNFENQENLFRWYIEEKEPKE
>nsp6780	nsp6780	hypothetical protein	663171:663764	forward	MW:22379
MSNKKNNQKKIILSTVFLSCLITKFINFPVKAEISDFVNCGIEAEYPSQLSRSIELQQFGIRLKIPANYRVIAKTDGSVSIVDNGTFKGLECFAKNPHAVGGSGYDSILIYKSSETFIYSNVYNKFPGKDNVFIVWKTTPLDYEYDTYEHEIKLRLKTPKGLIEIESLSDVRFIGKLSESDDFLQILLDVVRDIEII
>nsp6870	nsp6870	hypothetical protein	674564:675136	forward	MW:22899
MPQRKTPLKPDNFYHIYNRGNNRQNIFFERDNYIYFLKLMKLHLINHVDILAYCLMPNHYHFLLYLKNENLSDAMKSLSVAYTKAINKRFNRSGVLFQGRFQNLHVTETEYLINLVRYIHLNPIKAGIVDKIEEWEFSSYLEYAGLRPGKLPTMDYIKMEIDNEIEYRKFLIDEKLPHSDNFRKLLLDND
>nsp6930	nsp6930	hypothetical protein	679837:681090	forward	MW:48371
MQSVGEQTYSQAVKEGKYDLYVGNLFGKYDNVRTYWEDQLTRIAFRPFLLDLVERRRKENRGVRILDLGCGSGQGYEILVKIDSRDLDLGLQHERVLPEDSIDLYYGVDISQPMVDKGEVLFADKPNVKFAQLDLRDGLGRIKTAEKPFDIYFSSYAALSHLSKKQLQNLLQDISAHGTNESLVVLDLVGRYSIEWPEFWSANSEDEKVRDYTMSYLYSEPVRESLDIEKFPLRFWTGNEVKELAQGLTAETGVGLEVLKLMDRSILVGRHTDTREYNQQLKPIRRLSNCLHEDYFRTDLQTLMLDERMVPNHPEVAPFLHSLIKAWNILVDYTQKRLRNEIQLTDLRDWDEFPKPLHFALMTMDRVIADVGWMWYGDPRANIIEPQLGYALRTLEYEM…
>nsp7040	nsp7040	glutamyl-tRNA amidotransferase subunit A( EC:6.3.5.- )	702181:702321	forward	MW:5265
MIALFMTQVIDFSIFSRVMGITASRKSKVKSQKSKGFYFGILNFLQ
>nsp7050	nsp7050	hypothetical protein	702365:702508	forward	MW:5452
LGEKNFASFPELSGLRWYYLSVRRFIQNFYNSSGNISPPPESEARLL
>nsp7090	nsp7090	hypothetical protein	704934:705176	forward	MW:8989
MKSDKKISIEELSDSRSVWIELTDEESKKTIGGFQESKSALSQSLVEVVTTAEIQLSHKWAATRLGDIEFSITITNEYSH
>nsp7100	nsp7100	hypothetical protein	705255:705383	reverse	MW:5008
MILGKFGDEDELFCEIELITADRLEISVDALFDRNQREFVMW
>nsp7120	nsp7120	hypothetical protein	705751:705879	forward	MW:4621
VSDRDQTSLSPISTQQFCLLQDCHDCPDLGVFVRKRSVGVVA
>nsp7140	nsp7140	FIG00556391: hypothetical protein	707462:708358	reverse	MW:34458
LYSLWQRRFIVVFNPFSSYKATASKWITIFDSAFYPDSLDEAKILYEKVLERFTELVNQAESSANLLELITEDPDPLRIQLLRIFRRYVSPDTSVEMIKRKTKILSIIDDFGDRFRNLDEVRKKLKARPIPDEALMAILLEQKTRGQKGYDLTEAFFSHFRKTFGEHYLIQGPIRGGRDVMLNEVLDNWETKTPADILISRLDGTPLVVGFARYDSDRGGSQEDDRTGGNRDKITDIFKYADTYEVPLKVFFLNDGPGLLLGSMWNDYASLESNGNGRIMVCTLKMLDDRFTKDWLDS
>nsp7150	nsp7150	hypothetical protein	708485:708682	forward	MW:7655
MMTPIELRNKGYQILVENLGQVDAIRFLQQAGWGSGDYTQERKETLAKVTREKFWEDLKRIRNKG
>nsp7490	nsp7490	hypothetical protein	746469:747092	reverse	MW:24496
MKVGVALIPSHDTIESIIELQQKIITICPLYPILYKTFNLPHLTLLQGRFDNSINWLTLILNLQDYWQRQQYSQKYKLIKLEYKSPGWYFLIPQQQLIFLELHNFVFSALKNNLFVTEEDLNKDISLYDDLEKNNYIKYGYRYIGNAFYPHITLGQTIDKSRDPNQADWIHLVESFTAKHIIKLERITVYQVGEHGSHAKILYSVKI
>nsp7500	nsp7500	hypothetical protein	747234:747845	reverse	MW:23385
MDSITVLPNTTIENRGLVSEKFLNHGISNFHQACNWVKNLPYGFNSNTENSLIIFAENCGTCTTKHGIIARLAEELGLDIHKTLGFYRLNDEIITGVNKIIQPYGLDFIPQVHCFLAYQNFRVDLTAGNCNGKNKPIEKYDFFVKVNPDLTIEQSENYYTDYLEKYYLIEPKFQKIGSFKILRIIEECDRQLKYQCSLMFGNA
>nsp7550	nsp7550	hypothetical protein	751524:751640	reverse	MW:4319
MITGINHITLSLADIEESFNFYTQVLGCQAIANQNRRH
>nsp7620	nsp7620	hypothetical protein	757883:758011	reverse	MW:4877
LIALPLLVHPIAGLYCLPVYFRPSLSTRPRLFLWQYVTTAYN
>nsp7650	nsp7650	hypothetical protein	760947:761090	forward	MW:5224
LVISHWSLVIGHWSLVIGHWSLVIGVLSFLPAPCPCFFLPAPCPYFC
>nsp7780	nsp7780	hypothetical protein	772312:772434	reverse	MW:4507
MHQGTQTGMVGDVGGDRTIRSFCGIPPLYLDVRYWIDSTY
>nsp7790	nsp7790	putative cytochrome P450 hydroxylase	772429:772899	forward	MW:17616
VHQAFIPRLIGQMQTRIHRLAHELIDRAQSKGKMDLIHDFALPIPMVVISEMLGVAEQDRAAFHHWSRVMTSTSKPIDGILAIPCLYQLVRFLRRLFREHRRNPQDDLTSALLQAESDGSKLSEDELIAMVALLLTAGHETTVNDIYAGLTKLVDV
>nsp7810	nsp7810	hypothetical protein	773850:773963	reverse	MW:4188
MSNWRLTQGNPTSLPGLGVKYLLLTITPIFRVKIVME
>nsp7860	nsp7860	hypothetical protein	783974:784582	forward	MW:21190
MTTTTFLKNLAMATTGATFMLLGSVASAQAITIGGIEYTLGEQIFATGGNVEATILEGNPNTSFISELRLFSSLDPNGAFTPIGTNKEVGKTVNLGIFPSGQELFFGIYVPNNDQTYFLGSADRNPDNIIHAGLATIKLGVINATFEDDQNGGDLSYDDVQLQVNGAISTNPQSIPEPNTVLGVLFAGGVGISKLKFSKKAC
>nsp7970	nsp7970	hypothetical protein	800377:800514	reverse	MW:5316
MATPRKLSKIKADYYSYSPKELPIIMDDYLRQLPGGETWIYRLGH
>nsp8000	nsp8000	hypothetical protein	804232:804375	forward	MW:5251
LINELIILVSVIPSIISQLICYHNSDKTVIYLQSFITTKLNTFNLGG
>nsp8010	nsp8010	hypothetical protein	804382:804498	forward	MW:4495
LATVEIFILIKFQFYCRITAYIFQSGWLLGYLSIHNPD
>nsp8030	nsp8030	hypothetical protein	804908:805036	forward	MW:4673
VELNGKLRNFVGSLGIFSNQIMPFLPKEPLISCEELLVSVKI
>nsp8040	nsp8040	hypothetical protein	805130:805381	reverse	MW:8759
MANIKLSELHAAGSELFHDSESFLNEFSDVDSISGGQVTVATGATYVASNASTLTKLAEAFVITYAVEHVTILAKSFSITGIY
>nsp8050	nsp8050	hypothetical protein	805526:805780	reverse	MW:8838
MANIKLSELHAAGSELFHDSESFLNEFSDVDSISGGQVTVATGATVVAASNPFTLTKLAEAFVITYAVEHVTILAKSFSITGVY
>nsp8060	nsp8060	hypothetical protein	805925:806191	reverse	MW:9175
MANIKLSELHAAGSELFHDSESFLNEFSDVDSISGGQVTIATGTVATGATYVASNASTLTKLAEAFVITYAVEHVTIVAKSFSITGVY
>nsp8070	nsp8070	hypothetical protein	806336:806587	reverse	MW:8625
MANITLSELHAAGSELFHDSESFLNEFSDVDSISGGGAVAATGATYVASNPLTLTKLAEAFVVVYAIEHVTIVAKSFSITGVY
>nsp8080	nsp8080	hypothetical protein	806757:807005	reverse	MW:8352
MANITLSELHAAGSELFQDSESFLNEFSDVDSISGGQIGYGAGIGAQVAVSDPTTLTKLAGAFVTVYAIGHVTVLAKSFSGI
>nsp8090	nsp8090	hypothetical protein	807167:807403	reverse	MW:8116
MANITLSELHVAGSELFNDSESFLNEFSDVDSISGGQVGYAGGVSDPTTLMKLAEAFVTVYAIGHVTVLAKSFSASNV
>nsp8110	nsp8110	hypothetical protein	808479:808739	reverse	MW:9762
MAKIEIYNLYPSNEQQLLNEITEGEIKTVEGREGSTVTAGNSDINEQPLGNTVDQNLDNLLYRLRNQMGIVIFGARNQFNERLNSF
>nsp8180	nsp8180	FIG00568685: hypothetical protein	815743:816177	reverse	MW:16114
MKKNYVFLTLALLTCAAAPQKALADEVWTTEEYNVVYQEDRNKTAVWRYGSDGVIFIDGLAGVFTDRGSYSGYWVQNSSSVRCDTYREGADGKPTYHWGRVEITFIDPDFPSRWQADISICDGLRPAGGDRNPVMTLNGTPVTK
>nsp8350	nsp8350	hypothetical protein	829679:829804	reverse	MW:4762
VAFASPIIIYVLGFRLKLLKEKLDIFWLVFPVPEFLLRVGT
>nsp8420	nsp8420	hypothetical protein	836740:836883	forward	MW:5525
LHTVLDNLNLYPDNDVCVEWGREPMNRTCKSRERFFVVFPVSSLLDV
>nsp8430	nsp8430	hypothetical protein	836919:837038	forward	MW:4481
VAGIQHLNSKIGYSVDILAKLLMIYYRCYLLLTLQIPGW
>nsp8530	nsp8530	hypothetical protein	848747:848905	forward	MW:5895
LKAEVKSQKSKIKNLIQDGEPVGLCYLRLAVQEIGEMRENFSSLFRQSDKIG
>nsp8550	nsp8550	hypothetical protein	850292:851251	forward	MW:34360
MQEELPINPAKETAATLGGNVVATPQVEITNIVYKAEVKRTQSDEYVEISNQEKTPADVSGWQIVSGVGRNKAFTFPQGTILAPGQSVRVYTNEVHPESGGFSYGSGVSLWKDSGDEARLLDAQGNLVSGLAYDSKGNFTKTATANQKTSAVDSVAENVIPQSTDANINELVNKTVIIENQETKRDLFSDGAPIQGQRGDEGGWLASSGFESPKVVGADANYYNRALWKIIPSGDSVIIENQETKRYLFSDGAPIKGQRGDEGGWLASSGFESPKVVGADANYYNRALWKIIPSGDSVIIENQETKRYLFSDGAPIKGQ
>nsp8570	nsp8570	hypothetical protein	851509:851808	reverse	MW:11466
MSRCRLFQVGKNPLALDVGRFKAQDLLINRSSSLRCHPIKWEDTSESGFGLPNEEQLVDTPYQFSLSSNKHGRIHGFFIDEIFYIVWLDPDHLLYPAKN
>nsp8580	nsp8580	hypothetical protein	852101:852322	reverse	MW:8335
MRLNAKTDITKDSKLGIKPTKLKSPQGISFSFKYYQDGHTKFLCTEKEVIYWLTLLDPLKALSSLTEKRDASP
>nsp8750	nsp8750	hypothetical protein	875088:875222	forward	MW:5170
MCLFITIYVKGVTVRHDQAQESSQKLQRLWSYRKFGFMSAADDD
>nsp8760	nsp8760	hypothetical protein	875307:875504	reverse	MW:7300
VLPTFINAPSLGKPKESIASCLVYSYQNQCRQKTCNLGFLVTFWTMYLKITENSSLLSAIAKVRL
>nsp8850	nsp8850	hypothetical protein	888039:888245	reverse	MW:7964
LLPFAAIRDLLRTSGGEWTLEQVIKQFKVTQRQKQVINHHLESLECFNILVTSNENGVTRWHYAEVEK
>nsp8930	nsp8930	hypothetical protein	894121:894273	reverse	MW:5694
MWTIPAGSHGLVRKRSTIGNNHRKIWSIKGLKLWRINLSGGWVELIDLGK
>nsp9060	nsp9060	Putative prophage protein (ps3)	908953:909207	reverse	MW:10021
LYQKYKPFGWQPILQDANPELELPDEVREFLDELAEEYFACDAYELEQMTHDEEPWKWARGNLASDAPSNEIIKKDWMKEQVLS
>nsp9070	nsp9070	hypothetical protein	909548:909829	reverse	MW:10454
MYNSETQPQILRAAWEQGLQQGLTQVALNMLKEGIDLALVAKLTGLSLARVKNLQTHDADNSQVLVKDFLELSESSLNKVWLDSEEDEAWKDL
>nsp9080	nsp9080	Type II restriction enzyme NspV (EC 3.1.21.4) (Endonuclease NspV) (R.NspV)	909925:910545	forward	MW:22842
LSLIFASTMTILTIEALCTEAALFSAAESRHPEPLLYGVTDGKAIGTYLEQKFRLYLKNKYDFVEGNSASGIDFPGLLVDVKVTSIKQPQSSCPFKSARQKIFGLGYALIIFVYDKTDQSMNRTANLNILHTIYVSAERTADFQMTRGIRSILENEGNKDDLIAFMYDRNLPVDEIEASNIADEILLNPPLEGFLTISNALQATSI
>nsp9090	nsp9090	modification methylase NspV	910606:910902	forward	MW:11139
MIRTVDKAKVEYGDFQTPIELATKVCKKLIELGVCPDVIIEPTCGIGNFIQVASRLFQSTNKIMGVELNPDYLQEVKTKKLFLQDKRIELENADFFSI
>nsp9100	nsp9100	modification methylase NspV	910868:912067	forward	MW:46097
LSLKMQTFFQFDWLSYVNQINGKLLVLGNFPWVTSSQQGSIGGENLPNKNNFQNYSGLDAITGKSNFDISEWMLIQAIQWLQGRDAYLAMLCKTSVSRKLLNYLYSHNLNLADCATYNIDTKKYFNASVEACLLFCKFDSTSKNYYCDVFSSLESLESYKIGYRNNVLIRDIAAFENLSKLYDIRTETKWRSGIKHDCSNIMEFRKIDHTFINKLGEIVDIEETYLFPLLKGSDVAQNRISSTERYVLVTQKFVGETTEYIKCVAPKTWDYLESHGSYLDNRKSKIYKNQPRFSIFGVGSYTFKPWKIAICGLYKRLEFRLIGKLSEKPVVFDDTVYFLSFDNQETAQKTFEVLTSPAAINFYSSLIFWDEKRPIKSSILNSLNLTALMEAEVYFDAKG
>nsp9230	nsp9230	hypothetical protein	926097:926279	reverse	MW:6717
LYSPQSIPKILLICTHTTRLTNIAFILPMSEFIKKVFLWEWGVGRKRQGGRVQGAGGSKS
>nsp9260	nsp9260	hypothetical protein	927908:928081	forward	MW:6743
MGEEVRKAQQIHQCFSRRLLKNQHNIWILTHLERKQGRLPPLPKTLFRASIAAFAYT
>nsp9470	nsp9470	hypothetical protein	956131:956271	reverse	MW:4943
VETTLVNGDVNPDVKDLAPEGLLFIFATDSPNNQPLLVVTNEMSKS
>nsp9510	nsp9510	Alpha/beta hydrolase fold protein	961024:961161	reverse	MW:4914
MFSRILLLAKVELQIIAHAGNDLPGCCPGILARDIQNFITANESF
>nsp9520	nsp9520	hypothetical protein	961260:961397	reverse	MW:4928
MFSRILLLAKLELQIIAHAGNDLPGCCPGILARDIQNFITANESF
>nsp9530	nsp9530	Alpha/beta hydrolase fold protein	961496:961633	reverse	MW:4870
MFSRILLLAKLELQIIAHAGNDLPGCCPGILARDIQNFITANASF
>nsp9610	nsp9610	hypothetical protein	968659:969684	reverse	MW:38557
MILDHIPHHQIFIRHEVVRPHHAPCCLNSKVLTLATYFEVFTSKFISQLNSVLGTLFSLRHPALQPSQRLLTLAKVSRISDCFPVTIGVEVVQSNINTNSFTRWFSPFYSFMINAKLAIIAVCTTHNPHSFELFELIEMQVTGSPKFEGSCFKSVSKGDVPAVIRKFPSRGFVLNRTMCLVLLKLWKSLFTWLTFFAIIKKSSDCRPRSFSTSLSCHRVEFGSIRKLRISSKHSAICAQLVFTNAFIVHPVSNATVTNKTSSADSFIQLSVLLVHSFQFCFKYQHFYAKLTSVIITQKLLKSPLFSHLFCSAKRCFKNVEISTHLSSPPYFVEGGAFGGSW
>nsp9650	nsp9650	hypothetical protein	971645:971815	reverse	MW:6534
MRPLLFLKASALFFTFTLFPDWQNNAWETRVDTWCGGVSPVEKNVCFPLVLRDIRS
>nsp9790	nsp9790	hypothetical protein	986887:987030	reverse	MW:5408
LYNLGDRLTWNPTMILRNSETPPPAPPVQARRGARVFLDDGYTINFY
>nsp9880	nsp9880	hypothetical protein	1000141:1000281	reverse	MW:5146
LIKVSATIVENCGTQPDSVNTLLRYLVISHWSLVIGLCIHSYDFLL
>nsp9910	nsp9910	hypothetical protein	1002181:1002810	forward	MW:21645
MKTLNKISIGTALVGSTLAFSTLGISSAQAAVLGTFDITGTSRIVDNEQIIFSNARVEDTAPLVNDFTPLANTPVVFSPIALTNPVFDGVATTTFTGNVDNPFMKFTAAPDLTFTADNPFTVTLVDLTDSVSFAAAPINGTFTNANGVSTGTGVATFNYIDTFGSFSLTLKATPIPVPEPTTTLGLAALGLGAFFSKSMAKKKKQQVSA
>nsp9960	nsp9960	hypothetical protein	1006824:1006976	reverse	MW:5956
LVFWQKGFEWLLISPTEAVIREKCDFQRTELGEKFMDDGGLRYANPPYNF
>nsp9980	nsp9980	hypothetical protein	1009805:1009990	reverse	MW:7001
MPTPQNIQETWLCKLDELGLTHKQRRNEPRKAFGIASLRDAARTLMALASPFGRRNKEHEA
>nsp10030	nsp10030	hypothetical protein	1014801:1014935	reverse	MW:4895
LTTGEQSSYENKVGFTNLYLQGNDWFGVIIKTNNVVNSSRTPSD
>nsp10050	nsp10050	hypothetical protein	1015182:1015325	reverse	MW:5342
MTNYTHLLFWHSPDELQSLLDAQLLWGLPPLGFFHLILILILGIALG
>nsp10060	nsp10060	hypothetical protein	1015348:1015497	forward	MW:5573
VAEQYSQQVLLDCVVDDSESAKQKTKEWQPGSAQAQLGINHHSWWKCQS
>nsp10140	nsp10140	hypothetical protein	1023478:1023597	forward	MW:4360
VFCELFVKSECQKLSQGGQIVNPGFSCRLAVRSSVWRSL
>nsp10250	nsp10250	hypothetical protein	1032946:1033188	reverse	MW:9097
LKLPRDLSGEDLAKALVRFEYVVDRQTGSHIRLTTQLNGEHHITVPAHDPLKLGTLSAILRDIADHFDLNREELLKQLFS
>nsp10260	nsp10260	hypothetical protein	1033185:1033436	reverse	MW:9241
MVEANTSTTVIVNIATEIVFLIEEDPEGGYTAKALGESIFTQADDIASLKEILRDAVRCHFPDEINRPKMIRLHIVRDEVIAS
>nsp10280	nsp10280	hypothetical protein	1035224:1035520	reverse	MW:11136
MLTLDVQSILTSIPNEVAWENIIQFEKLDERVATANELCPNLIGVNEGYIEWCPNNEPPSQIETLTWWWVIRPDLGAAIAIEAPDELKKIIGKHILEN
>nsp10290	nsp10290	hypothetical protein	1035520:1035930	reverse	MW:15276
VTDETRQEIAKILEKELSLRKVIPARRKGQGFQSFSEFKRTIGSAGTGYAWHHIVGQTTSNLQKFGAPAIHHTGNIVKLEHGKNTIHQEITNFYNSIQPDLTGSDRMTVRQWVGTQSFEEQQDFGIRVIKVIGGTV
>nsp10400	nsp10400	hypothetical protein	1046884:1046997	reverse	MW:4281
MNFSLNHKLFIPYKVISNSNRPISIIQLSVISYQLSD
>nsp10460	nsp10460	hypothetical protein	1053509:1053646	forward	MW:5038
MKNVDAWQTVYRRFAGSLSSSSLVLFKFIASQSRLISAKLFEPSA
>nsp10520	nsp10520	hypothetical protein	1063695:1063829	forward	MW:4930
MHRFIFHSLFLRWLVTNLASICEKNFLALSVAEGSAAEGLNLLP
>nsp10560	nsp10560	hypothetical protein	1068385:1068528	reverse	MW:5150
VTSNPDVSLTLATLRRAELGFLGVVVYTLVQTPRRCGHCFRAGDLVF
>nsp10610	nsp10610	hypothetical protein	1073257:1073388	reverse	MW:5104
LPSLIFQVLMNICDCFDNFVGLRRSPPKRLRQRGHIFTIPTFR
>nsp10680	nsp10680	hypothetical protein	1079579:1079722	forward	MW:5181
MIICFGIQFPQKLAAPARAMEVCYPFRPCGSSKGAADHKNCDFFAQN
>nsp10820	nsp10820	hypothetical protein	1095012:1095128	forward	MW:4427
LTIENMGFYSIVLVSYPGIGKIFMGTRRHRIQPNKFLE
>nsp10840	nsp10840	hypothetical protein	1096401:1096580	forward	MW:6894
LLLMAESKSALFLSQVVVKILQSSKQALRQRKTCFFVYTKPGKARIFVKFKHLKLKKLR
>nsp10930	nsp10930	hypothetical protein	1105495:1105647	reverse	MW:5810
LITESFAAYIFKTAKILFLLPDFLINFLQQLPNAELNYFGSNLYSTFLVF
>nsp11080	nsp11080	NAD(P)H-quinone oxidoreductase subunit 4( EC:1.6.5.- )	1128802:1129179	forward	MW:13260
LFTAPTAIAAVDVSTQYIAFDTSTGSIDEAVASYRSLKGKVAKQQSLSIDEIKQALGVINDKINTLVQEKKDLLAADSNASTDNLDSSIASYRSLKGKVAKQQSLSIDEIKQALGVINAKINSLT
>nsp11090	nsp11090	hypothetical protein	1129286:1129405	reverse	MW:4140
MGISSDAAIGNKIMVVSHGKLTVFIAIRLQSELCLAKSH
>nsp11180	nsp11180	hypothetical protein	1140461:1140583	forward	MW:4949
MKIFLIQQVFTKIGFILQNFSRNLTTKYKSSCDRSRRWFF
>nsp11220	nsp11220	hypothetical protein	1144243:1144356	reverse	MW:4099
MLNSLPATSKKLKIVSSRDLPRIQGITKHSAIYTPFS
>nsp11230	nsp11230	hypothetical protein	1144385:1144504	forward	MW:4645
LPIPQELYLNMLCKIKLFQLRCDRLRKAKVKSQKSKVKS
>nsp11260	nsp11260	hypothetical protein	1146442:1146657	reverse	MW:8198
LRFGSELIFSLCEHFGTEIVIINRTEDSTFEEDLAQDVLEIITVFSARLYGSRSHKNKKIIEELKEVAVRL
>nsp11270	nsp11270	FIG00572231: hypothetical protein	1146768:1147064	reverse	MW:11187
MLCYSSYMSKLSISEAAKLKGVSVSTLRRWETEGKLIPERTASGHRRYDLAQLLGIKPDLSYTIGYCRVSSHDQKEDLERQSKLLNYFALKMVGNLKL
>nsp11350	nsp11350	hypothetical protein	1152525:1152644	reverse	MW:4479
MKLLWGGHLVPPMLMLCQSNIEQLRTKRSLITKASKEKV
>nsp11400	nsp11400	hypothetical protein	1156700:1157473	reverse	MW:28472
VSRKHALIGVEGPNDSAFVGKVLNLLNFKKFDGKESNLDSFWAKFRPIYPKKGGDLYERLDMPSIFFTDTLSVAIYAGGGSNLSRNLSLILHSHPPYQKQIEAFGIIADADKDSPNNIAKKYSKDFQVYFPGFPTVGGNVDPGDPRTGIYVLPDNSQKGVLENILCSCGEYAYPLHMEKAALYLAEFDGEHKPKWKPFDDKKALIATVVSVLKPGKTNTVSIKDNNWISQNTLSNVPALGNFVTFIKKLLDLEIIDI
>nsp11480	nsp11480	hypothetical protein	1167631:1167771	reverse	MW:5519
VRVGTEYLERYFYHFVFQEYDKLSFKQIIVFLLDFPARLTVVAGVT
>nsp11640	nsp11640	Type II restriction enzyme HgiCI (EC 3.1.21.4) (Endonuclease HgiCI) (R.HgiCI)	1184412:1185455	reverse	MW:39293
LIILNPVYQRNVEDLRQLASMFWPSELSKQEAELSVIPKLIETQDQFIAILSVSVSNLNGLFQIIESSSLPANLFLKHLLVLADFGGEMIQRLNSQFDSIFPSKRLDYLWDTKSYSYSFLVLPVSGQLNNNKLGITGKKILEDQPLSQLHKDVIALILFGSNSTNEKASEILVKCEIGNYIGRTDKLQQFIKQRYIWVSRITAGSQSNSLGQITQTFVKEYLENHLNLPNVNIKANGQIPGISHTEDNNPTTFDIVLSQENKYVAIEVSFQVTTNSVIERKAGQAKSRFEQIEALGYKIGYVLDGAGNFQRENALRIICSYSHCTVAFSRDELDVFCDFLKEYFVDR
>nsp11680	nsp11680	hypothetical protein	1188167:1188313	forward	MW:5446
MKPLPMTNNKGQMTTPPRYLEILLSNQLVKLVLFLTKLIAKINYSASI
>nsp11790	nsp11790	hypothetical protein	1197928:1198044	forward	MW:4511
MADIFLKYKLQINTDAYQGFICVDDCYNWELPSQYSIT
>nsp11900	nsp11900	hypothetical protein	1214777:1214941	forward	MW:6149
LKVSEQNYYFYLKPLFGQDLSRNGTSLLMVLILWKSILGADKISARIGLGLEFQ
>nsp11920	nsp11920	hypothetical protein	1218076:1218201	forward	MW:4616
VIEDESKSLIFRGICNNNELSKFPQVVITELVEIKPSLITV
>nsp11990	nsp11990	Restriction endonuclease	1223898:1225031	reverse	MW:43541
MTEVLHFTGFIKGVTYKTYLGEELKEISLEEFNIIQANTSGLIKSPTTEIAYSQWVSPKRTRSYPFARIYNTYNASKVITIIPVIKDEGKDGDRDRIQYSTISWMNLLNIYIVLAYYETAEKSTKKGQNNKHKLTNQQFNNEFVKSQINEILAYRQSALHWNKNLFEERFVQIFEKALDCYDVISRKTEVMIHPRQGMDNYLQRIIEEFEEFKNISLKGSQNASKREALTSHKLEYLIDGLKATFSIENYLGGVYYLTPDEIFHENDIYIIQESKNTSKESLPKLPDIQDGLFKLILFSNLDSLNLNGQPVSFITKLKLTGKNVIGSIVFPDASATQLESFLNTNVKIFNNNQREIIRKLAVEADDNQKLKIEVTSN
>nsp12080	nsp12080	hypothetical protein	1234390:1234548	reverse	MW:5834
LRSAINREDCVDFSFTQPKSRYLSDTGILTTPRTYPAGTPKGECAYLRAPLR
>nsp12090	nsp12090	hypothetical protein	1234515:1235504	reverse	MW:36689
MLGNFKRAKLIFLAVLSSLLVSVSAFAQIPRIPQNTQLIKSQITVTQLRNATTRLNQLETALNQVERKKVATLKDTEQVEQAAFAYAEALKAGLDNALKEAETLAKTEGKQGSINSLVTFEKAEKANQPRLEKIEQRANTIERQIKVGTIRLDKSIIQNLSVTERRELLESIEPPAKQIYLREQPTLFKPALELQINNPTLQTPQINPTLQTPRNNLKFLEDKFDKFQSFVPANIENTLANYHIGIAVSGMMQSISNMLIPPAYAAAAIPCIGYAVAGKWTALAACVVKAGSEATSIYNQFVSCWNNAKRPFRWLKRSRCVARLIVRIA
>nsp12220	nsp12220	hypothetical protein	1248428:1248541	reverse	MW:4282
LINAINQALLLKLRKYQYQEIVMISLFRSTNTAIETA
>nsp12240	nsp12240	hypothetical protein	1251492:1251623	forward	MW:5072
MIILIKSLNLPTFVTLSIAIYTSYTLMFFVTLHNYLSKYKKIK
>nsp12310	nsp12310	hypothetical protein	1260956:1261087	reverse	MW:4942
MLLWRSEVYKGGQEPQDPSSSDVYLIYWQSAVICIAIAYIYQG
>nsp12370	nsp12370	hypothetical protein	1265061:1265213	forward	MW:5758
MELLYKSFRLTNLLNRVVLDLDPLPTPITNRLSVIKANEVSLLVTIKDDY
>nsp12400	nsp12400	hypothetical protein	1267226:1267477	reverse	MW:8763
VGFENVKRGRGAGSREQGGGLEGACTPTNRERPGRAGLDTHVPLRFTASGQGLLPLLESPLPLRLFGQIILQPRLVSFAVSAL
>nsp12420	nsp12420	hypothetical protein	1268344:1268487	reverse	MW:5499
MRSSIGENMSNAEFNIFPELRHFPPLTQNWLWQKFSLSILIIPKPAV
>nsp12490	nsp12490	hypothetical protein	1275126:1275269	forward	MW:5017
LGKSQADAIGVDETVVPDVRLRRSPSGDQGKATFTVTISLLLRQTYG
>nsp12580	nsp12580	hypothetical protein	1285038:1285337	forward	MW:11482
MKSNHISAERQPQESLWTELTEEETEKVQGGFGFFFDRNRFRNLLFNLLSQITARVREVGVQNPMTPGNESFSVERTETIIVKNGQTIFSEKTEEITVR
>nsp12610	nsp12610	hypothetical protein	1288642:1288779	forward	MW:4904
MIQQRRRAGCPPHNITKPALRTTPYGPLPTPHSPMPCVTANNGII
>nsp12630	nsp12630	hypothetical protein	1290107:1290220	reverse	MW:4167
MTKNLTPNPSPSPKGRRYAKVRRGETLMQLCHASNNL
>nsp12640	nsp12640	hypothetical protein	1290252:1290374	forward	MW:4567
LKSPIFGSKTTSWEYELNNIQIRVFAITPPKKLHQSLPSP
>nsp12660	nsp12660	hypothetical protein	1291686:1291856	forward	MW:6286
MKGKGERAVFYSNPILVYLPENTCKNVNLIKERTSPPAPLLTKERGDLNAGLKPRF
>nsp12710	nsp12710	COG1340: Uncharacterized archaeal coiled-coil protein	1297570:1297791	forward	MW:7678
LYTYLGKSSTNPEFTPLNPPLERGETGKSSSLPFARGGLGWGNARTGSDSITCVYTVALQGGVRGGSNPNNRF
>nsp12730	nsp12730	Type I restriction-modification system, DNA-methyltransferase subunit M (EC 2.1.1.72)	1299887:1300213	reverse	MW:12450
MDLSLQNKIVSFIWSIADDCLRDVYVRGKYRDVILPMFVLRRLDCLLESTKADVLEEVRFQREEAKFEVLDPSGLQEASGYVFYNVSEWTLKKLLNLPTSKAGGFLPT
>nsp12820	nsp12820	hypothetical protein	1307177:1307353	forward	MW:6350
LEILRVDIVTFDTLYAPHIPPTALCYKIHKLAHFGIISAIIPKNKPLPSAEVVSSGKL
>nsp12850	nsp12850	hypothetical protein	1308200:1308328	reverse	MW:4697
MAGLSMNPLRVIGHWSLVIGHWSLVIGHWSLVISHWSLVIGH
>nsp12890	nsp12890	hypothetical protein	1310712:1313063	reverse	MW:86115
MFMMISLQKSSKLVFVLLFSSITIFFGKTAGAEISATSEDASVLITNLEYLRLVSGSQKQLPQVTDLANTNSQFPSCPPPNAGQTEFTKVTDLANTNFPVKSCPPNRMSQAESNSNRQELDPQDPPPVPQPRVDELEIDQKSPTKKPPEAEQEYIITPRVADEKKIHPRTTTIPMNGVLINHLTQRELSVGSRFGNNQNTTFDINGLVKLNGQVQENLTTNNIFTVEQTGEYLQLQTVRQKREITVNLKEPRTVLGTELQLSITASCILPGANPNQICTYTPGLKSADINPDTQTPNRILQTANVGDVVEPETLAAIRQPGFQSGANGQEIGIDLFLPNTGSFVGNSTGDQLSITRREEIENTPTAIYSRIRQIVKVNDREAVMGRTVRGFSFILNDDN…
>nsp12900	nsp12900	hypothetical protein	1313546:1313968	reverse	MW:13852
MKFNKKVAIALVTVSTSVFGFGAVASAGEGGAAGAVAATLDADGLVIEMVAAGAVGKNDAAAVATANFGVISASALGSAGVIQLLSDNGFYSFSEGDFSEEEVYNNVTIEGGTDTALENNQANSIATFTETPIGSIETGF
>nsp12910	nsp12910	hypothetical protein	1315110:1315556	reverse	MW:16993
MLKMKLQPNFWSFRAKQLRRFVSGLLVMATAIAAIAIQQPAMGLWNPPQGDSIIYGQLADTHRWNGLPAEDLVENAKVTINTLPPQSTRTDEHGNFWFKNLPEADYLLKVKLPYDKKEYSFRTEVHGKTGTFLDVAMDEEHNLKEIDY
>nsp12920	nsp12920	Alkaline phosphatase (EC 3.1.3.1)	1315738:1317816	reverse	MW:75163
LQAAGMVLVLVLSCWLGTTVPAYAQPFNNLQDEVRIWPTNNSTLLVDQRFDLRVESTFPAESGQEPTLTSLRINGVDFTNTFREGINEQLQLPGGELEIGKPTNAGLFGQTLRNYSFENPGTYTVEATVNIGGRSVFARNTYKVQRFQRSGDLSRIIFYVGDGMGVPLRTAARIMEYGVKDGQPAGYMQIEQMPELGLMSTHSLDSIIPDSANTAAAWASGVKTINNAMNAVPDNTPSNPFDNPRVETLPQYMKRKFNWGIGLVTTAFTTDATPGSFGTNIVNRGQNPAIAQSYFDFFSDDGYVLPATGYQGWKKLAQPVDVILGPGARNYVPQSRRDEFKDTASRPDGKDLTEVASELGYSIVKNLNELNSAPNNRPMLGLFLGDFREGSALGASNIP…
>nsp12980	nsp12980	hypothetical protein	1324255:1324392	reverse	MW:5293
LDEFCRYFRHVASIPNLTLSCYRSRVLSISILLRAGEEKAMKYEL
>nsp13020	nsp13020	hypothetical protein	1329314:1329568	forward	MW:9555
MRINARLDEEDAHKLSYIQQQTHQTVTDAIRTAIDLYFQQLQQQKPLDLLTQNGFIGCGEAEPDLSLNYKSILQNGLKGKYGDC
>nsp13120	nsp13120	hypothetical protein	1340484:1340714	reverse	MW:8276
LGNSHWSLVIGHWSLVIGHWSLVIGHWSLVIGHWSLVIGHWSLVIGHWSLVMGKLPSSPPAPCALLPCLFSPLPTS
>nsp13280	nsp13280	hypothetical protein	1356810:1356923	reverse	MW:4046
VGLVVQGLLHFKSIDCGANSISSVNYALNRRLLLDFL
>nsp13330	nsp13330	hypothetical protein	1368090:1369523	reverse	MW:55572
MWRDELNPWLIVRDSESFGDLIANIHYEGHPVLWYFCLAVLRQIAENPVIMQLFHLAIAISSVTIFCLYSPFNYQQKFLFSFGFFPFYEYLVISRNYAFSMLFLFAACTVYSSRKKTYVYLAILLGLLANSSAYALFVSFSLLLTLLVEFCFDIDHRNQYFSQSHKYDLFLSLGIIIFSLILSVYIISPPADSYLHGGLNDGWVNQFDLRHLLRSLGRLFGGYLLIIPTHKRWLDLIVCGLIILFIVALTVIKLSKNPLALFFYIIGNSVILAFTYLRFLGQPRHFGHFYLIFLAGLWLGSYYQESTFFINKFSLKAQTIKFAEKWHYIAFMLILYVQFIGGIGSFTKDLIIPFSASRETANYIKKNQLNDQFIVASRDANMAAISGYLGRKLYYPERE…
>nsp13340	nsp13340	hypothetical protein	1369660:1369782	reverse	MW:4708
LEFHIQIQQRRKTSPRTSALTSAYLCVEKIFTKKVFLPDN
>nsp13370	nsp13370	hypothetical protein	1372531:1372950	reverse	MW:15976
LGGFKDQVNIKETGINLNVPLAILHGNEDTVIPKQDWVTPFNQFIATNHKKMFLSFTDKHGYEPMYANHEQATIDTSFFPNFLAKSVLDGVGRENNLNWRYIWYALDQVIRFGARADELQFNLGEWSDGQPVNPIEVYL
>nsp13380	nsp13380	hypothetical protein	1372959:1373261	reverse	MW:11579
VRFFISLKAMHNIPYNLNIKSPPKPDYSNIYTSPNYQIKTYGECNQGTYVKIYIPENPYYKNESIPQAVIYLHGFALGASEIYSTHFPPQILIFRLLCVV
>nsp13440	nsp13440	FIG00812186: hypothetical protein	1382673:1383320	reverse	MW:24131
MHFEILIEDKSGKTALEILVPKIINTEEHTFKIHFYKGIGHIPKNLTSTSDPKKRILLDQLPRLIQGYGNTLSHFPAVLIIVCDLDDRCLSAFRNELLELVNSCHPQPKTQFCIAIEEGEAWYLGDLAAVKAAYPSAKQAVLNSYTNDEICGTWEKLADAVYSGGSQKLSKLAYEVIGKEKATWAAKISPLMDIDNNQSPSFCYFRDQLRRLSGQ
>nsp13540	nsp13540	hypothetical protein	1392425:1392562	forward	MW:5216
LACCSVGASKRRTLILYDRQFAVKLKFSRQSDRNEAVKIQGRWSE
>nsp13560	nsp13560	Rieske [2Fe-2S] family domain / Carboxynorspermidine decarboxylase protein (EC 4.1.1.-)	1393621:1393989	reverse	MW:13928
MSAHEEIPMPFSLSVFPEHVQAFSLVPAGPRECRFYIRSYGHAFNPEDMNTPAIEAARIANIQLLWESLHEDIRVNYICQDSVSSRLFDQTGVFSIAEFDVAKFQEAIRLKLPITSCQRKPL
>nsp13570	nsp13570	hypothetical protein	1394210:1394323	forward	MW:4007
MAIPSQPNPISIFLPSCLHQVSILDFRLENAIAIGSN
>nsp13670	nsp13670	hypothetical protein	1414110:1414262	forward	MW:6051
MYQINPQINEEKMVARHNLFIEFVYASLPIIYHQICCVWVAIEYQEVYSI
>nsp13740	nsp13740	conserved domain protein	1421595:1422638	forward	MW:40375
MTIFPNPLVWMPLSEEISRFRKYCYGIVLNAGSGQRSIQLGEKDLNIDITEWNKPDILADLHHIPLLDESVDTIVSIAVLEHTRYPWQIAEEFYRVLRPMGYGIIAVPFLQPQHDFPGDYIRFTENGLIEIVKYAGFEVIETSYTHHFGQTLAWLLWEYLQFHPPKKFTWFFWQNLIRQLSLGNLLKGDSPNTHNTHYIVVRKPGDINIKPHYIQALRHKNEQDWFFPLLACPITKQPLHLQDNSLVSENGKFIYGFQQGIPYLEASHNNIDSPEINSDELDAPSTDSESHLISQLSEELSNLRLQIKNLESEVELSKNTINTIQSSKFWQLRQIWLKLTKNFGFIG
>nsp13760	nsp13760	hypothetical protein	1424085:1424210	reverse	MW:4708
MPKFPFFFFVPLRLCAFAPNALRARAYGTLRERFADAGADR
>nsp13790	nsp13790	3-demethylubiquinone-9 3-methyltransferase, putative	1429759:1430481	reverse	MW:27685
VNNQPYTQNFYQSIREGSRLSAQEVVPLVMELTQANSLVDVGCGLGTWLSVFQRFGIDDYLGIDGEYVDVKMLEIEPSKFLCFDLKQPLEVERKFDLVVSLEVAEHLPRESAEIFIHSLTNLGNIVLFSAAIPFQGGLNHLNEQWLEYWAEIFAKYGYVAIDCLRRKIWNNEKVEAWYAQNLLIFVKETCLGEYPLLEKEFHQGEHNLGMVHPKIYLSAIAAVKWQMHLELEKLKSQLET
>nsp13820	nsp13820	putative glycosyltransferase	1433676:1434848	forward	MW:44701
MDKTLYNQQYETLINEKSELAQQCQSLMAEIEQLNLSNNELLAEISDIKNSRTWLVLTKIKKNIILRKVGRLLLDLFNLRSLKNIFLFNSLKPTAETLVTSQKHHHSYQFPQPIILYKYQENTPISLVIICYNKSQELPFVISAIAKNTLQPDLIVLCDDGSTDNSLQVFIEQCSIYNLNYKIIQEPTIKNAFRLNTLRNKGVSACLDGLVIILDADHVPSRTHIEAHVKLHLLHPHAVLSTGPRLEYANSDCSGAVNFLWGHEPVSMMQPAADKPIADWTGVLVSNMGMCKQAILNLGGFDPIYDGNYGFDDTDFTYRAWLAGYFFASSFESYIIHIPHPPSLGNRNNHINQRKFENKYKFQPKYPNIVERLTRTSWHNYLHYLGNEDI
>nsp13830	nsp13830	glycosyl transferase, group 1	1434870:1436312	forward	MW:54934
MYIVFPTLEIAPFINGGIGQYISQIINYLQSSEYTPLILLYGIPEITAIKAREYFDSSSLKCEIYHINEFADIQLNSEDIYHVEKTSLALAEGLKKIMADKNIVGVEWCEHGGMGFHTLRDKHFNPDSVFKNIPIWVHLHGSREIWDLTDRYPVALDVSNDYILSNYAERFCLELADAWKSPSQSVADWYTSYFGIHNQVFISPLPYRKLAERNSHRVINHPQLPLKILCPGRIVHLKGTDIIARACAEICQTFPEQIHVTFAGYNLATTNSKYRSYLDEVKSFISPKFLKYFSFSGQYLAEEYLKIAQESHLAIFASRVETFCLAAHELNWIGVPLVLADIPAFKEHFQHGVNCYKFDGSVEGLTALLTQIVQNPEMLNQIASNPVLDFDIDVFNQLV…
>nsp13840	nsp13840	glycosyl transferase, family 2	1436485:1437297	forward	MW:31031
MLSIMSSSFDRNLKLATVQEKNISVSRNVGIKLALGEIIAFIDDDAIPPPDWIEKLLSTYSLYGDKCAGVGGTVRDMTSPGYPLQYHRGITNIISNTSPICRSGVINYNQPQGFWYNGLMGTNSSYRKDLLEKINGYDEFFEYFLDETDVCLRLIQAGYEIHHCDVVVDHYPEASHNRLDQKHLTCWYSLAKNTTYFALKHAFNKVPFPVLVIRLTLLLIYRCFLRIIRLKFTHNLSYQVLGKYIQESIKGMRVGWNRGICLHKFTSSRH
>nsp13900	nsp13900	hypothetical protein	1441674:1441886	reverse	MW:7194
MSEKIIQPDLFVELSAESQELLSGGQARRPDIIVTGNLTDSRGQSFPVTILGFITGQPSGGPGGGFGGGF
>nsp13940	nsp13940	hypothetical protein	1447547:1447837	reverse	MW:10596
MSHQMITSDWFAESELSDRQQEFLVGGINYQLQDNNFAQGSATRRNTSDNSPEGNSSASNTQQADVNSNATSFLSSEPTEFPALANFEELNQLNTD
>nsp13950	nsp13950	hypothetical protein	1447936:1448070	forward	MW:5052
LWIVYPEYSAKSSSCANINYTQKALESIFVEVLSNQILSATWRQ
>nsp14090	nsp14090	hypothetical protein	1462455:1462649	forward	MW:7452
MINNIVIDEKLIDDAIKATGIKTQREVIELGLKTLIKLKEQEKIKTYRGNLKWEGDLEEIRTNQ
>nsp14100	nsp14100	conserved hypothetical protein	1462646:1463047	forward	MW:15071
MILVDSSVWIDYSNGRETPETNKLDGLLGVEPLAIGDLILTEVLQGFRSDSDYRTANKLLTFLTIFEMLGVNFALKSVDNYRFLRKRGITIRKTADVIIATFCIETQNSLLFSDKDFLPFVEHLGLYNVSTEI
>nsp14190	nsp14190	glutathione S-transferase, putative	1467601:1467999	forward	MW:14770
LCVVALFLKMFALSAYQGFYRISRREFVNPEDSAVFNQPPAKEDLPQVQRAAKAWLNDLENIPIFIGLGIAYVLTEASPGAAIWLFSAFTGARILHTLMYLLGLQPWRTITYAVGILCLLGMSWNIISALLY
>nsp14200	nsp14200	hypothetical protein	1468074:1468265	forward	MW:7101
MYNSKNAIVTAGKTRPVRGTKIEGKNEAAIVNFPNNLDNPLNRAYCKIRRIFEILKIINTTPV
>nsp14210	nsp14210	hypothetical protein	1468360:1468473	reverse	MW:4203
MLTDTAWYSVQELAAKNDVSASEYLEAMIRKYCTTEA
>nsp14250	nsp14250	hypothetical protein	1473554:1473718	forward	MW:6349
LLKSQIKQPRKDLVKILPQYAVNLVNMKQPAILLIYLSICVYFSVFIRNFQQVL
>nsp14290	nsp14290	hypothetical protein	1476028:1476153	forward	MW:4975
VVKHLMKLTIEPDSNKRNWYFYRYLDLLITVDGRATYSQNI
>nsp14300	nsp14300	hypothetical protein	1476371:1476505	forward	MW:4761
LLPAGYRCIAQGKAPKIAERDGLGVMLGSISLHFLRGFGFRDTQ
>nsp14450	nsp14450	Acyl carrier protein	1493930:1494685	forward	MW:28579
MTINNQDYEIYILTKVINNHLDEVVEFSEDGLNSLLSKHDEMVWNIATKIYSQSGYKVEFSFIRDVLNSWIEILKERIAAEKIKLAEQARLQAGWQAKQPIIQAGLQAEQARLQTEQARIEAKRVAELAKISISDLFLKVQPIISELLCVELDQVALTSHISNDLGADVLDQTELIMAIEEEFDIEIPDDNGLLSIGFGIGVSGSWPFSSYSEPVFDSCTVRELLEYIRQQLSNKYVEYEKSHPSLRQNNK
>nsp14460	nsp14460	hypothetical protein	1494712:1495182	forward	MW:17551
MFTRGAGGWDLAVYNQDNQLVLVVEIKNKLNTSSEWAEKLRRNMLAHGTFPKAPYFLMVFPDKFYLWTGAAAQVDQSQPTYNIDARPFLQPYFEQTGVSANYITGQSLELIVASWLSKIIHSEKLTEEIDDSQRWLIESGLYTAVAGGHFGQEAAA
>nsp14480	nsp14480	hypothetical protein	1496541:1496663	reverse	MW:4632
MQHFFDCGEPVLTEEVTIHKSTKKSCCQILPVFLKPQKQI
>nsp14500	nsp14500	hypothetical protein	1498676:1498885	reverse	MW:7757
VAQGETSIRVYLPPDIKDRFKTICFFKGLNMSDVSAELIEDWLAKNDMELPNSHKNSSTPTIKKSDKSA
>nsp14510	nsp14510	hypothetical protein	1498974:1499102	forward	MW:4942
MHWYSITYTQRKRSNSLQGVTQNKGDRSQKVSNGEKIYPKLN
>nsp14520	nsp14520	hypothetical protein	1499115:1499231	reverse	MW:4195
VSALALKFFSSILCALWNNNHLGLFLLKVFISGKTSQI
>nsp14560	nsp14560	hypothetical protein	1502771:1502899	reverse	MW:4782
LIFFDITCNGCVWVWVRVLNKLLAIDCLMLNDLDFLIAASPL
>nsp14570	nsp14570	hypothetical protein	1503236:1503835	forward	MW:22307
MEDIINLDESKAVNLFRKRFQKYKNLVAEKGEAAAFEQMMEKYPEQQKALMGTFIDHNTLAKGFTQAAPLLGLMGFVMDVVDVSQNGTDAALEIQRVCPVLSIAKEYGFDSPCRVFCEMEQEATRRAFPGIKAAILSKQAEGDCVCVFKYERNADNLLVAKSDTQNNVSQVISRVLSFMGLIPSLFKVGFKMLKMRLLN
>nsp14680	nsp14680	hypothetical protein	1514268:1514405	forward	MW:5266
LFHLVSSALITTNRETPMKTDKLVPNLIFLVLSPENRKNRRMRNT
>nsp14750	nsp14750	hypothetical protein	1517491:1517619	forward	MW:4410
MLKNLQETVGAGLPISLLMINHICEPAPTEAIIASVPIVPQS
>nsp14760	nsp14760	hypothetical protein	1517623:1517751	forward	MW:4668
LGQLVCDRPISDKMTPKKLPLVPQGVRQKSKVKSQKAFTLGF
>nsp14810	nsp14810	hypothetical protein	1523559:1523702	forward	MW:5355
LVIGHWSLVISHWSLVIGHWSLVISHWSLVIGHWSLVIGHWSLVIGH
>nsp14840	nsp14840	hypothetical protein	1526316:1526432	forward	MW:4218
LLQTAKSQWGNCVLCDDGNVKYISLSKLQGILHDSPSW
>nsp14880	nsp14880	hypothetical protein	1528691:1528816	reverse	MW:4634
VVNPNNCQIIYNSSILRVLLSFQLSLKAKIDPLIHEIVEKA
>nsp14890	nsp14890	hypothetical protein	1528842:1528973	forward	MW:5389
LLADEKLEVRYHLRHLDSRKRQNYFGETSRRVAENEWVKRLEF
>nsp15060	nsp15060	hypothetical protein	1548396:1548815	forward	MW:15337
MVRSVAAIAIASFIGIISLPSLAQQRQTPTPNRQGDYNSAITTFPDGSQAILLSWFTNIRSGKLNCRSAPGVNQRVIKQFKPNDLLQVNAGAKNSQEPIMRDSQGNPWLRVKIVNNQGKTQGNCFVRANRQFIEPNSLE
>nsp15110	nsp15110	FIG00560001: hypothetical protein	1554381:1555106	forward	MW:27432
MTLPEKLSKKYLSRFEELVAKGENILFKMLLPVSQYHNNPYKINNNAHYRKLAEWKINCISLLNKCLSKENIHQGLINEFKRLEDNDKYLLEICISNLKAIKEDYEQGFLGDLMLQVEAEIAADYMGQAEKLLAEGTSGKYDHVPAAVLSGAVLEKALRTICIKQTPPISTIKENGEPLTLNPLIDVIKKAGIFNELKAKQLRAWADIRNQAAHGEFEKFTRSDVELMIKGIENFLADYMT
>nsp15120	nsp15120	hypothetical protein	1555103:1555258	reverse	MW:6423
MLKLEEWLSPNHWRYYQFFKINDFDFFVLSFSILLIFNIYPICEVSWLNKN
>nsp15150	nsp15150	hypothetical protein	1557640:1557759	forward	MW:4452
MGFYEGNEKKASVRLMKLYWLSTNLHQSAQDDGKDATFA
>nsp15160	nsp15160	hypothetical protein	1557988:1558128	reverse	MW:4931
VLLVLAAFWFEGDGLLIALIIGMTETPKNAVTASAKMILTSQRLRG
>nsp15190	nsp15190	hypothetical protein	1559902:1560195	reverse	MW:10991
LLPTVSNKVRQNHAEIQDYFVKFLELKPVGQINDRNIRLYCGVAIDSGTYTFTVVNNGKTEEVQARYTFVYSKVGNQWLIAEHHSSGMPEKITSSAK
>nsp15200	nsp15200	hypothetical protein	1560293:1560418	forward	MW:4352
VTFGQLAWAWTGVVGAILKQASATAENDAKADRAIIVFITF
>nsp15220	nsp15220	hypothetical protein	1562501:1562623	reverse	MW:4779
MGILVNPPRHDPLRMGFYYQVKVLSWKKYRIEQQRFAVGG
>nsp15280	nsp15280	hypothetical protein	1567108:1567287	forward	MW:7232
LEVDGPYHTPERRVEEQERERIFRRHGIKVVERFDSSRCYENPDEVVQEFFKMLEIGYS
>nsp15320	nsp15320	hypothetical protein	1569771:1569896	reverse	MW:4465
LWDGCPHPSRNFYPLPTPQKKQGRTGAGSKGERASPKLTIS
>nsp15360	nsp15360	hypothetical protein	1572313:1572480	reverse	MW:6464
MKNQGFETHEVGLPFMRRNEAFNQVVTVISPEKEYRNEEDELIVLCQKLLISLNL
>nsp15370	nsp15370	hypothetical protein	1572974:1573087	forward	MW:4340
MSRCRLFQVGKNPLALDVGRFKKFVLFPGFDKYDDCQ
>nsp15570	nsp15570	hypothetical protein	1590951:1591307	reverse	MW:13894
LWEIEGGRREVPIIDHESYLLVGIADLITDEEVIEVKNIKNWKHAVGQVFAYWYYFSEYPNSVNKQLIPRIHLFGGNGFDDYKIQPCESLMKTVFYPHTDAIRVTYAEDDDFFIEDDE
>nsp15580	nsp15580	hypothetical protein	1591464:1591745	reverse	MW:10920
MKENTNKRESHIVALYLAKFNQRALTELGCNNWTEVYSQVSQALGYAEASIKHCRDTFDALLPNKRQGWNQNPPYKTVRDIFAEFDNYEFEEL
>nsp15660	nsp15660	hypothetical protein	1596991:1597203	reverse	MW:7879
MPTNIIILIAALIVALIIFRAFLKVFKTFLSSAIAIFVILVILNMFGFSPDDLIQEITNLPETLKQLFKL
>nsp15690	nsp15690	hypothetical protein	1598646:1598768	reverse	MW:4489
LITLKNYLILVLLKKLQRTLPTGYKVCVDEALTKSGKKSV
>nsp15720	nsp15720	hypothetical protein	1602349:1602882	forward	MW:19827
MNHQNFAALTTSSLLIVGLAVGCRSNSTLETVVPSLQPAVHANMVSRVFDAENSLALKGFDPVAYFQQGKPISGNPNFTYQWANVNWRFSTAENRDLFAKNPEKYAPQYGGFCAWAVSQGYTAPIDPNAWKIVEGKLYLNADLRIQKRWERDIPGNIKKADKNWPGLAQKIRPQNRT
>nsp15740	nsp15740	hypothetical protein	1606083:1606208	forward	MW:4529
MKCQNYLDFSLYLCAFAPLRVSGAGRSPTNSYLKSATPDLE
>nsp15770	nsp15770	peptidase S1 and S6, chymotrypsin/Hap	1608204:1609070	reverse	MW:31117
MSWRMGMLAVVAMAVSVSATVQGEVLPLGSKVEVPSAQKPPFSGVNSCFGQEKVEQQARLITVKVLSSPISNRDRLLGSGILVNRQHSTEESTYRVITNNHVLQAGEAPYFIETPDGKIHTATSVVAKTQLQGNDLALLQFDAGNLDYDVAQLGKKTSVGDSVIAGGFPLNNSARKSSDGAEFVIKRGQIEWVLDKALEGGYRIGYTNDVEKGMSGGPVLNCAGGLVGMNGLHAHPNWGDPYIFQDGSYPTNAERAKMSEYSWAIPMETAIQLFHFEKLTQNPINPHK
>nsp15780	nsp15780	hypothetical protein	1609095:1609724	reverse	MW:22961
VLAIFTIQVSEYVGQFHRSILMKNNPAAPLTALALAFSATLLGSQPSPAQSRQFFCGLSNDYPTTMVRNPRGIVPLIAWTDNSWINDTLTPRRRCQEVANRFQDFHDKGQLRVLKAGRVNDQPVICGLGSNQESCNSSNVLLTVSKDRNPDQVLDQLLNTRITVSGQPVFLSGNQEGRIKPQNGADGFASVNFEAFLNDSSDPPGEQAW
>nsp15810	nsp15810	hypothetical protein	1614521:1614634	forward	MW:4360
MDVFFVNASVRQYDILFCQKLPVRYFLPNLHSGNDLV
>nsp15840	nsp15840	hypothetical protein	1616266:1616460	forward	MW:7418
MMTITPSIEEIKTMIFQLPVEELITLISAIEERLETLTIMQLAETGFQEWNDPEEDIYNAIPFS
>nsp15980	nsp15980	hypothetical protein	1634392:1634529	forward	MW:5169
VPKYPDSISLPKSIGRVIREQISNYKLLIILDVLMNQLVNWICQG
>nsp16100	nsp16100	hypothetical protein	1647442:1647846	forward	MW:13609
MPKFCRDQAREELWLMMGGGAAAGMAGGVPFIGAIAFNTSLTAVQAAVVTRIASVYNVDLIPAGGAGAIAAAIIAMGGGQLLFRVGGGIVGFIPVIGQVVQPAIGASAVKAFGEAAIAYFEKKYPHKIYKPGEK
>nsp16120	nsp16120	hypothetical protein	1649369:1649503	reverse	MW:5247
MKVKNPKKSNFCWEFCLDFYFHHFLNFASEIGNLDLLSSKFDGK
>nsp16330	nsp16330	hypothetical protein	1670762:1670908	reverse	MW:5353
MVLEFAVQVAGFKGDFSGFERSLLLAFVICLPDPSRNETDNLLSYQIT
>nsp16370	nsp16370	hypothetical protein	1672194:1672316	forward	MW:4457
MTKFPNQFTLGAGLLISWLILNDIYDSLRGVAIPAPTFDF
>nsp16390	nsp16390	hypothetical protein	1673538:1673669	forward	MW:5066
MGQEDNQYRNSKGGEDMTKSQKQSHSKHFIFDFCHMSPNPFFV
>nsp16420	nsp16420	hypothetical protein	1676367:1677422	reverse	MW:39997
MFEEILMTAKVNINTVRSIIKTNNRLMEISFASGALFKTKICEETELVLNELLQDIPKAREWRIYDQCAVLTRLYAIYERFVEELISDWLILLPGLYPCYSDLEKTIRTTHQLGVGRLLTELNKSRYERLTVKKVMQGLFDGTTGEKKYELLPDAFLIHEQNLRRETLERLCANAGISNAWAWVEKHRSIKYFLEEIRGDQNSAEGELNEFISYRNDAAHGFPDEVLGASTLLELCDFVDALSQALAELVTYQVIKRKESIGQIREIGKITEWFKKSNAGVAKVGEIKLSVGNNLLLVSEQTSCCYLVAINSIQIDGISVNDLQTTTGMEVGLKFDLSAKEGLRLYQLEFE
>nsp16440	nsp16440	Excisionase domain protein	1678656:1679129	reverse	MW:17470
MALNAHEIVGCVAPTEEDTTLAQASSQALASYIQNHQIEQTIKVLFHEGMSETITIPASAFHLLVDILTQMAKGNAVTLIPVKKELTTQEAADILNVSRPYLVDLLESGAIPFRKVGTRRRVRYEDVIDYKNQIDAQRMQTLEELAAQAQELKMGYD
>nsp16610	nsp16610	hypothetical protein	1695078:1695320	forward	MW:9678
MLREKLKRELDKFNEEQLKQIADFIKFIEFKSKENTVPTPFWQRATPTERAKEFRKWVSQLPKNTPSLPDEAFSRDSIYE
>nsp16620	nsp16620	FIG00569775: hypothetical protein	1695353:1695646	forward	MW:10984
MRFCNPNDVHHDLATNAISCLLTQEDECYITAQVLVEFWVVATRPVEVNGLGWTVEQTRSTIDQLLDRFQLLEESAQIFPTWLSVVTTNKVMGLGTD
>nsp16630	nsp16630	FIG00572231: hypothetical protein	1695681:1696304	forward	MW:23827
MLCYSSYMSKLSISEAAKLKGVSVSTLRRWETEGKLIPERTASGHRRYDLAQLLGIKPDLSYTIGYCRVSSHDQKEDLERQKQVVELFCAQNGWQFEIIEDLGSGLNYSKKGLKRLIRLIVDSKLERLVLTHKDRLLRFGSELIFSLCEHFGTEIVIINRTEDSTFEEDLAQDVLEIITVFSARLYGSRSHKNKKIIEELKEVAVRL
>nsp16640	nsp16640	transposase OrfB	1696288:1696560	forward	MW:10485
LLFGFKTELKINNHQRTQLLQHCGVARHAWNWGLALTKQILEHNKLNPNSKIKFPTAIDLHKWLVALVKSRKSLVLRMFKISTTRSSTRL
>nsp16690	nsp16690	FIG094328: hypothetical protein	1701771:1702130	reverse	MW:14223
MSRNLRLYFEDILNSCDKVLRYTEGISYDQFFEDELRFDAVLRNLQIIGEAIKQVPTETRNRYPTVEWRKIAGLRDILAHAYFSLENEIIWDIVQNKVPLLQEQIEVIFQQEFGDGKFF
>nsp16700	nsp16700	nucleotidyltransferase	1702120:1702410	reverse	MW:10735
MKREKLIAFLKAHGAEIRGYGVKSLALFGSVARDEATAKSDIDLLVEFDGKVTFDCYMDLKFFLEDSLGCPVDVVSKKMLKPQIRDVIETEAIYVS
>nsp16720	nsp16720	Prevent host death protein, Phd antitoxin	1702866:1703093	reverse	MW:8528
MIQTLKLRKIGNSVGVTFSKESLEKLNLSEGDTLFVTETEHGLQLSPYDPEFEKAMAIYREGSQKFRHALKELAK
>nsp16750	nsp16750	hypothetical protein	1704932:1706353	forward	MW:55579
MELTRFNEIDFLPALKGFFSELNVPINYVDDKPTSVKNILQYTYKDNESFRLINDVYFVGLVDDAAFRGNQSLEIAQINSDYDGILVFGITLNDRLNGLLPTRSQLAEIARAFNREFCYTPVVVVFRYGEYLAFANTERLKYKRNQEGEKAGKVTLLRDVSINNIHAAHEKIIFGDKNFKGLKIDTSKVNSFKKLYDYWQTVFSLQALNDQFYADLQDWFYYASQEINLPFKPDYVPEKENIKNFLVRLLARTMFCWFIKEKGLIKPEILELRDWDGRVYPLVRDFEDENFLESNSYYRGVLQNIFFNSLNQKEKKSLKDFKWTKYLHSDFQVEWFTTIPYLNGGIFDKLDEDNAKESIEDTVMRVPNFLFYGIETEENVAKGKAKKIEVRKVYHKGLN…
>nsp16760	nsp16760	hypothetical protein	1706476:1706697	forward	MW:8186
MKVIVTAHQDPTTNDPKWLSATFEPVQTFEKAIVLSQIKETPELANIGLVKQPRLAVMPLTKSEFELIIKLAK
>nsp16820	nsp16820	hypothetical protein	1712103:1712267	reverse	MW:6114
LENLIQGNPLQNSEKAQNQNLLTFVRAYCNMPLLTFVISAFFCTQKNRRAVSPA
>nsp16840	nsp16840	hypothetical protein	1713659:1713814	forward	MW:5589
MVGSYLGVGNLLKSGTLAGLARICKPIYCLQLPGIFWQYRQLTGGTIIYLK
>nsp16860	nsp16860	hypothetical protein	1716815:1716928	reverse	MW:4247
MYAIPAKVFRLSDKIQEICMSAKQVYTKQLYLPGVRG
>nsp16890	nsp16890	hypothetical protein	1719929:1720489	reverse	MW:21022
LKVARRLVVLDSCVLFPMYLRDTLLRCAWGGLYIPCWSQEILDGATRNLVLTGKMQPEKAKNLETQIKVHFPEAMVEVPSALVEVMTNHPGDRHVLATAVSAKADIIVTSNLKHFQDHDLAPWQIIAQSPDEFLTELYNLYPQQVIEVLQRQSQGLQKPPMSFENLLELLSREVPTFASNIKSQTS
>nsp16900	nsp16900	hypothetical protein	1720503:1720943	reverse	MW:16807
MSRRVLSESVTPQEQEAQSIKELERILRSEGSQAKLIGSNQEEIMIPDSVCQVLLQVLQAMALGQNVSIVTHNPEITTQQAAELLNVSRPYLIKLLEQGELPYIMVGTHRRVRFEDLMKYKEQRDIQRDKFLTELTQMSQEAGFYE
>nsp16930	nsp16930	hypothetical protein	1724467:1724580	reverse	MW:4134
VKTKLETKSEIVARITDVYFKILLSTATGFLGVCPEY
>nsp16940	nsp16940	hypothetical protein	1724627:1724746	forward	MW:4191
MLLSSFGSQQLHSLNEPESPILHRGSGRRSVIEKSGANA
>nsp16960	nsp16960	hypothetical protein	1726865:1726978	forward	MW:4061
VGKQRCSRKAKMNESVQALPLLVLLVGMAIAQKNHDN
>nsp16970	nsp16970	hypothetical protein	1726968:1727153	forward	MW:6899
MIINLSHLATACKLTQRYSKSQKSNTCCDWVLNFFHVLTTLAAAITAPIEVRNKYLDLSKI
>nsp17020	nsp17020	hypothetical protein	1729363:1729491	forward	MW:4902
MYSLIVALRQLERSHQYNFSSMRSGDRINPPLTHLPPKFSTL
>nsp17040	nsp17040	hypothetical protein	1730109:1730252	reverse	MW:5438
LVGVYHIFIDTAPVIYFVERNPQFVNLVDPIFERLETGMTEKRDASP
>nsp17090	nsp17090	hypothetical protein	1732904:1733017	reverse	MW:4184
VQVIRSIIRDGMKASYSDVRSLKISSMLRSVAFLDIQ
>nsp17130	nsp17130	RcaG protein	1739912:1741912	reverse	MW:76379
MASIDDIIKREINPFDRVNSRTGNFWVKDEDKEAIVDSIHQEAIAEIEEVLNLVTTDNLSRTILLVGDSGSGKSYLLGRLKRTLNSKAFFAYIGPWVDDEYIWRHILRYTVDSLIQVPDGQQESQLILWLKSLSAFTKNSLKKKLFNDNVWDLLLDNRQQFIKHLKQNYQTSSIYNPDIFFGIIHYLTNPELYPLACEWLRGDDLSEESLQALKIKKCIDTEDAAKNILANFGKISTATQPIVLCFDQVESIPNWLSNPQAIFNINTTLHNENIQNFLIIITIVTDPCRHSWKYIPQSDKARIDKLVSLKNINLNQAEALWQYRLQPIHQAAKPQPESPITPLNRQILENYFPGGKTNPRNALLLGKGEYQKYKNSIIGNGGGVKVDVEAEFQLLWQQE…
>nsp17140	nsp17140	hypothetical protein	1741967:1742809	reverse	MW:31340
MDTNELKFLLNLLGCANYRSSLGKKPLEGLSGRNTSCKKLGDRELVDYSREIATVKILPPGQALLKLDSAQVPITVKELKVLDKISKASGIAPSKITSVKAAERNAILKALSDRGLISSEEKMKRTQAEVWLTQRGIEYLRDEYTPEGKANINLNLLNNYLRFLRQNFRVKPESAPISSPVSENSAPETILNVSDQDILQMIEKLDKELGTENYLPIFHLRQKLQPPLSRDELDQALYRLQRTDKIELSSLLDPTPYTTEQINAGISQNVGGSLFFISVI
>nsp17170	nsp17170	hypothetical protein	1746091:1746213	forward	MW:4802
MDWSKNLQQFQDFVLFKLPEPPYFLLLIGLLISLLLSHQR
>nsp17180	nsp17180	hypothetical protein	1746338:1746496	forward	MW:6164
LKHETQQMPWVVLSLNPYYQKWLKYCKQLSNSASSPDTDFVVAWRISIKTYA
>nsp17190	nsp17190	hypothetical protein	1746516:1746701	reverse	MW:6929
MPNDQTLNQLQLLPKSTLNIYIYILRTYATIAKNLDLSNRLRAAYAPRALVARAQRCPQGL
>nsp17220	nsp17220	Heat shock protein 60 family co-chaperone GroES	1750126:1750311	reverse	MW:6509
VNIIKISESEVKTPGGIVIPDTAKEKPQMGEVVVIDQPELQHKAAVSPGAMMGETFGYETI
>nsp17230	nsp17230	hypothetical protein	1750435:1750575	reverse	MW:4963
MLSGKSIQPVLVPQGGSQKSKVKSQKAYKMGFSGILNGLFIYAVLY
>nsp17250	nsp17250	hypothetical protein	1750918:1751076	forward	MW:6084
LPSVIKRNLKISISKGRIAELENESNNHLETITHQRQRIENLERHLSLKDNP
>nsp17280	nsp17280	hypothetical protein	1754946:1755086	reverse	MW:5350
MKTGSKIYHLPGMKYYESTVINPAVGERWFCTESEAIANGWRKSRR
>nsp17290	nsp17290	hypothetical protein	1755124:1755252	forward	MW:4603
MDAITEAEERGLDFIVKSANTTTIPIIKTVDPRLLLMTGSIK
>nsp17350	nsp17350	hypothetical protein	1758744:1758896	forward	MW:5799
MQVKNGVRLKTRFAGYLIEGFVWEMGSEEICDSLLLTPMILRTLFNYTVD
>nsp17450	nsp17450	hypothetical protein	1768371:1768508	forward	MW:5110
VKHGFCQAPNQWEFSSFHRFVAQGIYPEDWGSEAVPNIPSNVGFE
>nsp17560	nsp17560	hypothetical protein	1781989:1782114	forward	MW:4680
LLRKTLTIPGKDGDDVPLYLEKQLDKLLTELEVLKEEGENL
>nsp17620	nsp17620	hypothetical protein	1786050:1786268	reverse	MW:8213
MLSYKKLQQQICRFRMSADILFIQQPPTPQKKQGRTGAGSKGEFETKCIYSYSPLPPFLFSPLPSYTKKIAP
>nsp17660	nsp17660	hypothetical protein	1789889:1790362	reverse	MW:18108
MNKNNFVGTWKLVSWETKSTDGKIIYPFGKNPIGYITYTENGYMSATIMKPHRLNIEVSLADLMNARRIFLKPWLLVTAFKYIKAIIRYVQASANYVSYSGKYEIQAETVIHHVEVSLIPDWVGTKQERKFQFIGHRLVLVTPPIGGNPQSLTWERL
>nsp17690	nsp17690	Aminobenzoyl-glutamate transport protein	1793974:1795497	forward	MW:54408
MNSQKSLKFAWLGKALTFIEFVGNKLPDPLTIFFLLSLMVIGVSAIAQALNLSVIHPGNGETILAVSLLTPEGIRRIFTSAVKNFTDFPPLGVVLVAMLGVGVAEYSGLISALLRKIVLIAPSKFICPVVVFAGIMANIAADAGLVVLVPLGAIIFLAFRRHPLAGLAAAFAGVSGGFSANLLITSLDPLLAGLTQSAAELINPSYQLNATANYYFMAVSTFLITAIGWFVTEKIVEPRLGNYVGEVDFEMEQLSASENKGLRRAGYALLAFLAFLLVMVLPPQGILRHPETFTIIPSPFLDSIVFIIALAFLITGIFYGKVAGTIQNDKDVAKALSNSMIAMGYYIVLAFIAAQFIAYFSWSNLGAIMSINGADFLKSTGITGAPLLILFILVSMLLN…
>nsp17730	nsp17730	hypothetical protein	1798212:1798613	reverse	MW:15830
MIVQDYLTEIKAKLITSSIIDKIVIVKERTLSDQGYFRARLNLTNGDFLEVVEFFKVKGDQCITETYRYQWMDGTRTQLRKRWDNVEHFPNLPNFPHHVHIEEESHVYASVCRNILEIIDLISQEIKEEVLKF
>nsp17740	nsp17740	hypothetical protein	1798620:1798934	reverse	MW:12117
MTTQAEIINQLKALEALSQQGGYSDILASSLRKIINQERENIQQQIKELENDLQAFEQQYQLSSTDFYQQFKTGQLGDEADFVEWSAFYQMWSDLEARLMLLQS
>nsp17800	nsp17800	hypothetical protein	1802807:1803052	reverse	MW:8978
VPKLPRVPAAEVIRALERLGFVQTRQRGSHVILKKQLVDENENSTEIVCVVPLHKKTLAVGTLKSILNQGDISVEELLDNL
>nsp17810	nsp17810	FIG00562260: hypothetical protein	1803045:1803251	reverse	MW:7625
MNRTFTAIVYWEEDVYVAECPEVGTASQGETIEEALANLKEATELYLEEVSLPQTNPRLLTTFEVISA
>nsp17930	nsp17930	protein of unknown function DUF433	1812829:1813044	forward	MW:8079
MKGWETLDAIERQPDKVSGAWVFRGTRVPVTALFENLRDGATVDEFLEWFPPVQRSQIEAVLNYELEALAA
>nsp17940	nsp17940	hypothetical protein	1813047:1813271	forward	MW:8468
MKILFDQGTPVPLRKYLTEHSVTTAYEEGWSNLSNGDLLKAAENKGYQILVTTDKNLRYQQNLSERQITIVVLL
>nsp17960	nsp17960	ABC transporter	1813995:1814489	forward	MW:18116
LQAVLIVMVILICFKSPQPELIPWQLGLLITNFLTLLTSMSLGLLVSTFVKNISQANSALPLLLLPQIIFSGVLFKIENAVSVVSWLMLSRWSVGAYGTLVNLNGLVPEPMQLANGSIVPQPFEVTSVYEPTWSNLGLNWGMLCLHTVVYLTVAFSLQKRKDIF
>nsp18050	nsp18050	hypothetical protein	1819962:1820075	reverse	MW:3927
LGKASVRTADAFHLKKCQANSNGSNKGYKTFGMGLLL
>nsp18090	nsp18090	hypothetical protein	1821751:1821876	reverse	MW:4616
LGEAISGGLRLQLLFERRIPRIYAEEYVNSLLAQTRKGNGI
>nsp18140	nsp18140	hypothetical protein	1826522:1826650	reverse	MW:4971
MKYAVNISEKESRDNTLQQAYGYMNCPYEIWGKAYLNSLHIQ
>nsp18170	nsp18170	hypothetical protein	1828478:1828600	reverse	MW:4509
LIIFHRYQGWGIRDEENSSPVPMSPIPNPSILDFGLAILD
>nsp18320	nsp18320	hypothetical protein	1838638:1838880	reverse	MW:8814
MTKMLVLELLAVGSLVLTILGSKAIIEQANTKRQFGWFIFIAFMLVLIVAVITGKLEIVTAIFGTAIFGLCSMFWGRNFS
>nsp18340	nsp18340	Malate dehydrogenase (EC 1.1.1.37)	1839490:1839621	reverse	MW:4656
VVILSLKGLLLVLGDVKAMVLRRHGDLMLPLSRYATVNGIPIT
>nsp18400	nsp18400	hypothetical protein	1844175:1844297	forward	MW:4409
MDALHVAAALSVGAEEFVTREKKTKPMFRVSSLKVVSIFD
>nsp18420	nsp18420	hypothetical protein	1844813:1844962	forward	MW:5503
LGERSKRLVELALRISWRQRNKANIPLPIPHSPLPSMLTLGAEMTRTPG
>nsp18500	nsp18500	hypothetical protein	1850062:1850181	reverse	MW:4389
LSNLNAEIDDKLLVTWAGIFALPTRVGINLNMQPRYFLA
>nsp18520	nsp18520	hypothetical protein	1850683:1850811	forward	MW:4813
MADGERSPLELSTAFNRNTIISNKKEDKNLIKSDQHKLDNIK
>nsp18560	nsp18560	hypothetical protein	1857347:1857532	reverse	MW:6882
MKERGVDFPVSLLTKGGLRGVDFPVSPECEDEEDIKDAIAELEDAKINGTLTWEQYKQELK
>nsp18590	nsp18590	hypothetical protein	1861017:1861178	reverse	MW:5943
LLDALPPITAALRITTRQVGFPSLLRNADAKNPTDIHWFWRKLLSISLLETGT
>nsp18710	nsp18710	hypothetical protein	1872063:1872236	forward	MW:6354
LVIGHWSLVISHWSLVIGHWSLVIGHWSLVIGKLRSSPQTSHTPQTSHTPQTSHTPQ
>nsp18750	nsp18750	hypothetical protein	1877133:1877354	reverse	MW:8316
LNNNRRSHGKGYEYSWRKITKTITDVEFLPTSEGFLTCRNSQTVFVISHHPVAPGLKNEYFHNIGKLIATNPA
>nsp18850	nsp18850	hypothetical protein	1891243:1891377	forward	MW:4700
VEVGAGLPISPLMMNDVYKPALNIFNHFLLLTSASLVINSEISA
>nsp18880	nsp18880	FIG00572231: hypothetical protein	1896610:1897233	forward	MW:23827
MLCYSSYMSKLSISEAAKLKGVSVSTLRRWETEGKLIPERTASGHRRYDLAQLLGIKPDLSYTIGYCRVSSHDQKEDLERQKQVVELFCAQNGWQFEIIEDLGSGLNYSKKGLKRLIRLIVDSKLERLVLTHKDRLLRFGSELIFSLCEHFGTEIVIINRTEDSTFEEDLAQDVLEIITVFSARLYGSRSHKNKKIIEELKEVAVRL
>nsp18900	nsp18900	hypothetical protein	1898545:1898688	forward	MW:5214
MPDIIIVRPQELVPQGGSQKSKVKSQKAYKMGFSGILNGLFIYAVLY
>nsp18990	nsp18990	hypothetical protein	1909872:1910063	reverse	MW:7126
MFEKSYCREQNIIDPPKSPLERGTLIPVPPFLRGARGDQNVMTQLENTCVYTVAFLRGARGDQ
>nsp19040	nsp19040	hypothetical protein	1914186:1914326	reverse	MW:5250
MNSVLKYKFYYSVLVRILAIFLLIFVISALLSLGFDLRTDKPALAL
>nsp19200	nsp19200	hypothetical protein	1929553:1929666	reverse	MW:4550
MPENAVSLWHSLWLFCDVFMNYELPSIYQLLIVPFWF
>nsp19210	nsp19210	hypothetical protein	1929791:1929919	forward	MW:5011
MYYLTQMYPEISLQSSGFFSVFGETNLNSICELTSQRLRYRH
>nsp19220	nsp19220	Multicopper oxidase	1930304:1932103	forward	MW:68385
MNHSPYTFINMKNKVLFLGLFLFILVLSLNSVKAQSTNSYSLLNPNSQPQFINSLPSPQKIDATKGGNFTLEMKESEQWLGLYANPGEDGEYGTSDDERLNTTIWGYGLAGQNVTYPGPTFIAQESVPIRVEWENKLPREHLFPIDIEKLHSQPLREAFEQKLTPAVVHLHGGHTESASDGLPDEWYTQDYEITGPDWVQKIDLYDNNQEAATLWYHDHTNMVTRLNSYAGLAGYYLLRDDNENSLINNDVLPSGDYERELLIQDRKFTTDGQLFYPEQTNANPPGVPSRTGAYGDLILVNGMVWPKLEVEPRKYRLRLLNGSDSRFYKLEFYDSNKKMYLIGTEQGFVENPVALDHLVLSPSERADVIVDFTNDAGKEFILRNYGPGADPNTTGQIIK…
>nsp19380	nsp19380	Indole-3-glycerol phosphate synthase (EC 4.1.1.48)	1943625:1943801	reverse	MW:6203
VQGAWGKRQGCRVQGAGEKRQGACIISVSSHSPFPIPHTPHSPHPTPHSLFPTPHFVG
>nsp19420	nsp19420	hypothetical protein	1948935:1949096	forward	MW:5916
MQDPLNNMSLYPAPKFMYSKGQGAEEMTKFPNQFTVGAGLLILWGGHPARLVY
>nsp19530	nsp19530	hypothetical protein	1958465:1958632	reverse	MW:6491
LLYPKIKNAPEYSLGLNQGASTIHLYEKYRVNPELTQKNPQKYLLRIYIDGKLRK
>nsp19780	nsp19780	hypothetical protein	1983800:1983925	forward	MW:4940
LFEFSQLHHLSSIITLDRGEKIMENCRDYRLNQLLSHQQIL
>nsp19850	nsp19850	hypothetical protein	1991243:1991386	forward	MW:5346
MTNDQWDFQEINYPYCGVGILPALIKGRVGTPIPQENLSCFLIFQSQ
>nsp19920	nsp19920	hypothetical protein	1996931:1997047	forward	MW:4248
MRIAGVLSSELVRVQYLHHVTEIGDAGIIVEKLRCDLI
>nsp19940	nsp19940	putative integrase protein	1998926:1999042	forward	MW:4527
MLYSVVDDRSGVAYQEYHEVYGEDVRATLKFLSRDYHN
>nsp20060	nsp20060	hypothetical protein	2006575:2006733	reverse	MW:6120
LKVSFFQIATVRAFLGDERAKEQIKNEIKQRSLAYCVTKNTIKQIQRRSHLN
>nsp20120	nsp20120	hypothetical protein	2013289:2013594	forward	MW:10989
MVINDLEYCELATDENRIIGGLDTGTNIESYVEPGYADITALATAVGDSSETFTETNTIVDTSSQFMVTKATGIALSRAWDSQGFSQSYQKQTVTLITNQY
>nsp20130	nsp20130	hypothetical protein	2014056:2014367	reverse	MW:10799
MVISDLNVLEAVEGSAIVGGGGFKIDNNKHEVIDSKVNVDIFKTLDVKVKVVGNFADAQAVAQAYGENTDAETITFAEVYEGVSSDAASRSTAAAIKGEKSYK
>nsp20140	nsp20140	hypothetical protein	2014540:2014704	reverse	MW:6171
LKNFDCICCNSVADSQANCDFKSIRHYLFGSKKLVNPHEMSPYAQNNYRIILGC
>nsp20150	nsp20150	hypothetical protein	2014941:2015177	reverse	MW:9122
MIIADLNILETVEAGNIIGGCCCSKDYKDYDKDYDKEYDKYGKKKDKDEDKYYGNKEEEAEYQETLTIKINQEVFVIS
>nsp20160	nsp20160	hypothetical protein	2015498:2015653	forward	MW:5746
LLLTDGLDKQIPLPQPLSCKERGERNYSGSQLSEIQEPHPASKEGAMMEWH
>nsp20260	nsp20260	hypothetical protein	2030104:2030250	reverse	MW:5670
MTQKTYQLPLTFEQILNLVLQLPEQEQEKLIQEIKKTSPKIDDENLLS
>nsp20290	nsp20290	hypothetical protein	2031729:2031968	reverse	MW:9057
MSTEYHIKLIQTGNTQTLTIPQELNLSTTEVIIRQENGKLIIEPYKKKSLLEIFATLDDIEEEFPNVDEGLLPLDDIEL
>nsp20300	nsp20300	Type I restriction-modification system, specificity subunit S (EC 3.1.21.3)	2032003:2032185	reverse	MW:6958
VIPPFNEQLQITDFLNKEMQKIYQQKAKIKEAIELLKEYRTSLITNAVTGKIDVRKVAIP
>nsp20380	nsp20380	hypothetical protein	2040316:2040453	forward	MW:5577
MKERLSIRVDPERLEKLRRVAKQKRKTMTQLIENWIDRLQEEKPS
>nsp20460	nsp20460	hypothetical protein	2048065:2048565	forward	MW:18643
MSEEDYIIKLQNLSESELEAEIENKINKTIQHITDTDEFVSEATNTNANAWSVQLENIEDKPDEIDEESEYIVITITYSADGEQEEDMGFCGDKITGKAEAVIDKSGGVTYKNVTAENDYYSGGEEDDDTFDDDIIDENQSDDDTSDDDIIDENQSDDDTSDDDIF
>nsp20490	nsp20490	hypothetical protein	2050635:2050826	reverse	MW:7136
MGILAVRADERVKNVTFSEETISVDLMDGRTITVPLVWYPKLLNATREQRLKWETCGGGYGIH
>nsp20500	nsp20500	hypothetical protein	2050807:2050935	reverse	MW:4729
VGFVCVAVTSSRQVSLQLRKLEELVQENQTKLLEAWDGYFGS
>nsp20610	nsp20610	hypothetical protein	2059136:2059273	forward	MW:5102
LDQGFNVESERIVTILAPESLKLKGEIFFPPYPGYTSLGLQKYDQ
>nsp20620	nsp20620	recombination and DNA strand exchange inhibitor protein	2059361:2059492	forward	MW:4781
MLSTNGLSLINTLLEEGQLGELIRQISQLVRIDILPSLKAWGF
>nsp20700	nsp20700	adenine specific DNA methyltransferase	2067452:2070697	reverse	MW:125269
MTEFINYIQDLQTNIKRGGERSHYPSLQRLIEGLMIGINARIEEKGNQEGIPDFTIRKNDRVLGYIEAKDINVDLAKTEKTEQLKRYLESNIGYNLILTNYLEFHWYVDGECEKIAKLADLEQGEIILVDDLQPIAELLQLFIDQKAKDINNYYDLAKEMAAYTKTIRNAIFSTLNIEANTEELNKLKETFKQILILDIDNQSFADMYAQTIAYGLFTARIGHAQNPGQFTFNRTTASIYISDRIPFLKGLFDIVIATDSVSKIHKSIENLVELLNTVDMTNILETFGQETRTEDPVIHFYETFLAAYEAKLRKSRGVYYTPEPVVNFIVRAVNDILVNEEIFDLQHGLGNRKVTILDPATGTGTFLYAVIKQIRDNVSKYGIDKWNTFLRDAKLINRL…
>nsp20720	nsp20720	hypothetical protein	2072812:2072925	forward	MW:4344
LPEEKANYQSRQCPEYRDSPGEFHFNLPLDANTINHL
>nsp20780	nsp20780	hypothetical protein	2079564:2079731	forward	MW:6241
VYTLAYEEREKEKLLLLKWGKFKDVNVGWIEVLGNQTLPNICCSLLGGAITQPTF
>nsp20790	nsp20790	hypothetical protein	2079741:2080286	reverse	MW:20664
MNDYKTDIKLKPQDIAIAYLLLRILIGVNYFNHGFTRIFDIPGFAEGIVEQLKDSYFPEFLVRINSYLVPPVELIVGVLITIGLATRSALIATFILMIILKMGVTSIQNWGAATSMLSYALVLFILLAGNSFNIYSLDHWRKNKQTSANSAKPNQQNTNSFTLFFHKLGKKRRRQNRSYLR
>nsp20840	nsp20840	hypothetical protein	2084168:2084395	reverse	MW:8654
MSVSIINEVIKRLEIMPQHLQQRVLEFTQALVKAEVRGTPGQQLLRFAGSIPPDDLHVMREAIEQDCERVDVDEW
>nsp20860	nsp20860	hypothetical protein	2087014:2087235	reverse	MW:8255
VYLEIEAIAKDNEDIKKLLEETKELVLSEPKVAEIVERELNRANPQLSTVIENWKGINIKGGINTVTGNTFQF
>nsp20880	nsp20880	hypothetical protein	2087716:2087943	forward	MW:8344
MNFEHLKWYKVNTLAHSHNTTQQASGLPMGILLHLPPVKFASLQGNQPQSSDLTKTSAISPGFHLPFGKLWTTFV
>nsp20930	nsp20930	hypothetical protein	2095079:2095192	forward	MW:4245
VIFDRRADVPPMSERSTTEIAISPQGRNITVIRGWFE
>nsp20940	nsp20940	hypothetical protein	2097219:2097362	forward	MW:5131
MVIGKGEVVEIAREVISYGNTVRLPTRTSAIVFKVIQSPILSSTKLE
>nsp20960	nsp20960	hypothetical protein	2099704:2099862	reverse	MW:5827
MLITAREGLGWAEEQVVACLSLNICSFSRWTGKFTSFSLLVKQSRSKHQPQG
>nsp20980	nsp20980	hypothetical protein	2100448:2100561	forward	MW:4120
VSMVEQTIKASRIIVRQEGVGLSMLRNVKSSGIKNKY
>nsp21060	nsp21060	hypothetical protein	2108518:2108709	reverse	MW:7227
MGLIDSWFDFGAERIAELKNRGYEDAKRCLVPIMETFSTLKNQRQSLDGLVNSTQRLFNDSSL
>nsp21070	nsp21070	hypothetical protein	2109503:2109892	forward	MW:14590
MSTKITITLPDEIYQRAERFAHLANRDVASILSDTIKLSIPPVSTDVNSFESVSTLTDEQVLALTELQMEPEQDTRLSELLDCQQADTLNEDERLELQTLMQVYQEGLLRKATALSEAVRRNLIEPLSQ
>nsp21130	nsp21130	hypothetical protein	2113706:2113822	reverse	MW:4333
MIFNLVNIFTDSHRLTIPSLALNLSSELIIESDNKLFL
>nsp21160	nsp21160	hypothetical protein	2114696:2114842	forward	MW:5627
VLQDPRFICEINPKSKIQNPKCFKTPDLFVKLIQNPKSKIQNPKLDDF
>nsp21180	nsp21180	cAMP-binding proteins - catabolite gene activator and regulatory subunit of cAMP-dependent protein kinases	2115720:2118509	forward	MW:106924
MFSRIPERAMHNISWVLTCGWLLLIASLFYDPISPFLTAPERTWSPFRIRPEECIAIQNNCLELKPYALGAPIFWGMIVPSSIFILLVFGHELWRRICPLSFLSQIPHALGWQRKFKRTDAKSGKVRYQIPKIKPNSWLGRNYLYLQFGLLFIGLCFRILFINSDRLFLGLWLTITIIAAITVGYLYGGKTWCNYFCPMTPVQKIYAEPMGLFTSKAHMSETPITQSMCRVVVEDNKEKSACVACQKPCIDIDAEGSYWEGLEKPQIQFIYYSYFGLFVGYFFYYYLYAGNWDYYFSGAWAIEGDTLEHLFSAGWYLYGQVIPIPKLLAVPITLGLFTAWGYVLGLVGEKVYRYYLNLRNKKNKLPFIRHHLFSICTFLAFNLFFIFGGRPFICLLPNY…
>nsp21320	nsp21320	hypothetical protein	2133452:2133688	reverse	MW:8119
MQANLIRAFTPLLLATIGGAIGVAVLFLPQNADSVKWSAGMGLAGTAIAAAAGLAQPSNNKYPETVEEATKMENNRQY
>nsp21330	nsp21330	hypothetical protein	2133934:2134128	reverse	MW:6876
MAVPAKPIADVNFSLEIFGDPSAAMAITAPTIAKNIGVIDLRISAFRAGKLMLFMNLFCMIYAL
>nsp21380	nsp21380	hypothetical protein	2143176:2143349	forward	MW:6733
MPTVWQTYQCVQYSVKPPKPRGKSPGWKPGQKRRRRIRYPIVKKRTSPLRKAQPKSA
>nsp21390	nsp21390	hypothetical protein	2143636:2143785	reverse	MW:5813
MRLQSQYNIKRLFPTPHSPLPAYANKYGYATQATEIKRDYYSNYAKIQL
>nsp21430	nsp21430	hypothetical protein	2146589:2146738	forward	MW:5601
LQKYLKIFNLTKSNLQRRILDNGFRVNLTDFGSDVCVIVQASTIILGKF
>nsp21440	nsp21440	hypothetical protein	2147286:2148248	reverse	MW:35719
MTKKHFYNQPLTLFFACFIAGILTFTTWGGWVSVQAQPTKAPEFTKFKDASQLQLSGNGKPFKPAEIKKSEKPYDSDRAIIDWDDRIPMISREYPWSTIGRVQGTTTDFQNYHCTGTLISENLVLTNAHCVIDPTTNKLSQEIRFLPNVINGVVPNQRDIAVVNRVVYGTDFTGDEISNQINDWAVMVIDKPLGRKYGYLGWKSLPTASFLKNQKKLFFVGYSGDFPNPKRKGYEFLSAGQGWTASYQAGCSIFNEEQDILLHDCDTTGGSSGGPIIGWIGGEPHIVALNNAEIKELGTNRGITNLAVKVDFLDRLFARN
>nsp21570	nsp21570	hypothetical protein	2158747:2158884	reverse	MW:4937
VSQRGLLPKVEASAKGVSPMSDWRTPKGSKVKSQKVDYVGFLIFD
>nsp21600	nsp21600	hypothetical protein	2162495:2162617	reverse	MW:4677
LIPGGWSMVWTGSENNRKRWRGIAHRTLVILYILVKKILT
>nsp21610	nsp21610	hypothetical protein	2162636:2162764	forward	MW:5007
MAGFKIKDKWENQHKYKWLRCTQIINIADNHPDCRQFSGASK
>nsp21630	nsp21630	hypothetical protein	2164376:2164510	reverse	MW:5219
MDKAYLTDDTQRVCDSWRWGFTHSLTHSGDRLINLSHSLKFCYN
>nsp21680	nsp21680	hypothetical protein	2168656:2168796	reverse	MW:5008
LQLVDTGNKRTPPQLKKQGEEAEGQGRTNLACITIFSSQSPIINLL
>nsp21760	nsp21760	hypothetical protein	2176901:2177017	reverse	MW:4138
MLTDSAIVSLLLISAICYSIPNQSSDRGSGRNRREVKS
>nsp21770	nsp21770	hypothetical protein	2177204:2177320	reverse	MW:3891
LIFDSLRGVAILTGVGGPWGVTSTALSNRGSGPWETAF
>nsp21810	nsp21810	hypothetical protein	2181893:2182078	forward	MW:6854
LRCKNPPVLRRKIKAIANIINRTYATIAKNLDLSNRQAALALASPFGRRTPRKLRLCVSPN
>nsp21870	nsp21870	hypothetical protein	2187559:2187675	reverse	MW:4352
MEHLYSGFDCINVDMGETLRLDKASIFQLAVIPSYSRM
>nsp21960	nsp21960	hypothetical protein	2197105:2197290	forward	MW:6929
MGELCQYSGTYFNNSLISFLNRRYNWGLGTGLRPFLFLGFIIRLCLNLLGGCYTPQTQNDG
>nsp21970	nsp21970	hypothetical protein	2197354:2197470	reverse	MW:4533
LPRIAYLNMNWYQSLGRPLEKYKEKKIGAVPYQKILLP
>nsp22010	nsp22010	hypothetical protein	2199601:2199762	forward	MW:6179
MRPTKIILTWCGDFGEVFVCNFCNSKINDQKKLIYRPSTARRKSKVKSQKSKV
>nsp22030	nsp22030	hypothetical protein	2200320:2200448	forward	MW:4560
VANSRYTYNGTDVGWVEEFGGLAELRGTELGVVCIDKLVSKI
>nsp22090	nsp22090	hypothetical protein	2204630:2204770	reverse	MW:5372
LITQCNKNLQPLIDYINNCDRLPTEYFLGCLLKALIFSRILLLVFD
>nsp22160	nsp22160	hypothetical protein	2212537:2212746	reverse	MW:8186
MYRVRRLMLQVESADVKQVMITCKSRFYIQLPQYLTKDKQQDAIEQALMSCKTRSRFTGHQAFRQSLGK
>nsp22220	nsp22220	hypothetical protein	2217425:2217550	forward	MW:4376
LRSNRGTGATREGEGYTAGKWIGINKELPAGRRTFQAVSVA
>nsp22230	nsp22230	hypothetical protein	2217684:2217797	reverse	MW:4410
MDKRRSQISQVRRSPLFVVRIRCGVTNTLWCNEYVVV
>nsp22260	nsp22260	hypothetical protein	2219618:2219968	forward	MW:13074
MLIKSSPLPCWLNAQNTAVAVALIKFGFLYEGELEGDDIDTTEAVIQGWLVGCKCCENSIVAIFDGAVFSSSHDDESDSELRYNQVKKLIRATLRSYKPFNPYEQLQLFKQDHDQP
>nsp22270	nsp22270	hypothetical protein	2219955:2220143	forward	MW:7056
MINPEDSKQLRQLIKTAYLALAAIDDSPQFKKINYSPDLTLGDAISALEYLEWELGDESQER
>nsp22310	nsp22310	hypothetical protein	2223529:2223660	reverse	MW:5059
VRLVRSLINKFKHLVFLIPERQVVGRTKNLLNECQKVIGKEIE
>nsp22340	nsp22340	hypothetical protein	2224852:2224974	forward	MW:4522
MAGMVIGLGGSAYSFSAIASNETVRFGYCQIWRMEQWFKK
>nsp22380	nsp22380	hypothetical protein	2226207:2226380	forward	MW:6361
MQLSFDDHQTLGFVFVLNCIALSVWLPIDNKLKLKFPLAMGIGNNQNGMADPSRLPM
>nsp22390	nsp22390	hypothetical protein	2226451:2226573	forward	MW:4923
LGYKANNEKVKEYLKKQQTQLTRQQFDNWIAKYDHQRPTI
>nsp22410	nsp22410	hypothetical protein	2227531:2227905	forward	MW:13596
MGEIQQAVRKNSTQEWKLRASQQAAQAQAEIAEQRYRDGCVMVVAMNNPDSFTSLSEGEPVIDHVRNVPLPIGTVVCDANGNTAVIIKGENQPVTGEIAFTGNQELIANVRQEFNKNYALPNLK
>nsp22420	nsp22420	hypothetical protein	2227902:2228114	forward	MW:7626
MSNNPNNCYQQQAKQAALELDFGLGLATSEAECRDAISAGFEAMPEVDVSDEPENSIYNLNEILDTISTQ
>nsp22430	nsp22430	hypothetical protein	2228162:2228797	forward	MW:24224
MKILYWFAVAVGLWFAFLNIQPYAEVVKIATEIGIVKDNALLQLVNTIPIINGLARTIGLAFHWFVGLIVWVTIQTIEVFPVILKRDRVFMKTIIKELQSSEKFAERDGDDPTLIALKRWYNNFPTLTITKARTLSLFVYAVDFLICTVVYPPVNGGFGRLMFILVSGQWNQIIWANVFLLLATLFGVELIIRFLFWLGEIAYYMKAAHSR
>nsp22530	nsp22530	hypothetical protein	2234913:2235281	reverse	MW:13519
MKLSYDQKTGKFVVSELGRIIDSDHDFDKIGVRHGFIAPTKLKSALLGKKAALFVPIQWNDGDNPSVNKLKVQRNFIPIQECNLDPYEVHPSIKATDIDNCPTEAIIAMNEDNGVLVAVLSK
>nsp22550	nsp22550	hypothetical protein	2235837:2236040	forward	MW:7850
MNIDRLQELKQKLTIEADLSRIWLFYMDHFADHPEFTELGKPGYNQYLDAVLHNTCQRIPLANSSAK
>nsp22590	nsp22590	hypothetical protein	2237508:2237729	reverse	MW:8294
MVKTLVAKDYRVKPGTWGESKQRVQIMLTPTAIELVDAVAEKMELTRAEVIERLIRSQCLHVETLKEIVGDDN
>nsp22600	nsp22600	hypothetical protein	2237792:2237905	forward	MW:4119
MCDRLNAAKTKDDRLSLANLAIACFSPNTRELVRVNV
>nsp22640	nsp22640	hypothetical protein	2241235:2241405	reverse	MW:6028
MLLVLSDKPSRYMLARAASAVSRRILAADIASSRCPKAVRVNSSKILTSLNQLGQV
>nsp22760	nsp22760	hypothetical protein	2262962:2263138	forward	MW:6453
VLSHEYSILELGVDQQALGINPIPQTLAEWLKSFEIAIFIRQPVTEEERGLRSGGSES
>nsp22790	nsp22790	hypothetical protein	2266478:2266642	forward	MW:5967
VSDALVFRAIACSQALSINFLAIASYLVWVKDAKNVRCKYAAFATSLREIWGES
>nsp22950	nsp22950	lipoyl synthase( EC:2.8.1.- )	2284589:2284702	reverse	MW:4269
VLGFVPLLRNTDANNPTYRQQLQQLMEENNTPLIKAE
>nsp22960	nsp22960	hypothetical protein	2284684:2284809	forward	MW:4689
MERNPTPIIAGFVGFRIAQPNLRIFSGFRVIKERFVLEIVG
>nsp22970	nsp22970	hypothetical protein	2284905:2285036	forward	MW:4871
MKILQAIKMSAKVLLMFHRLPITRKTALKVGVIHSDANHSEED
>nsp23040	nsp23040	Distant similarity with leukotriene C4 synthase (microsomal glutathione S-transferase)	2291976:2292185	reverse	MW:8126
VITVLTLLLYLFITINVGRARAKYKVLPPQMTGNPDFERVVRVQQNTLEQMVFFLPALWLFCYIKPRQN
>nsp23120	nsp23120	hypothetical protein	2297108:2297866	forward	MW:29015
MIENKKYVIQNFFDKTAAIYSDYFDLEKKSGKTFNFNKRMEIITQLSSQCSERLLDCAVGDGKITANVIQSHNFTEVTLVDLSSKMLELAYNNCKNQAAKDVNIQSFNLDIFDFVQHQAVNQEYDLIICSGLIAHIPNTLELLQSLRKLLSRNGRIILQTTLLDHPVTKIVKLLTQKQYLQRNGYPITYYTCNDIVKLCQTANLQIQSMQKFSLGCQFLDNRLPPRWNYTLESLLEKPSEYIGTEAIYLVSK
>nsp23140	nsp23140	hypothetical protein	2299018:2300364	reverse	MW:51489
MPTNLEIPLSYYLAAGLLLLFSVEAASKMSRSWAIPALMIYLTTGMWYFTEVFYTPERLEIFSNFILEQGYYQICIFLIVFRCLLPNFTRTIGKYSSKVTTFNWFTLYPHRLLQMLLVIWILLLIYGFSRLDWNILQALFPQGGRWAPQMWSRGAVGGQTDFIVSAAGYTYALICAMFGVLIFFQRKPQDKILNLVLIIISWPAFYLSGTRNAFLAVAMPAYMTYLLVSRQKWWLKAAISVGLFTAVNYLMLIVINLRNSDINAYFQGTATLNPDTKHLGLNMAEELFYINQFYEAGQLNLQYGAEYLGEALNIIPRFIWSNKPLLGHEYNLLRNPASGIQATIAAGFIGRGILNFGPWLGPVAPAILMSVWAAFLARLWNQRASVLRLGLFLVGLGLT…
>nsp23160	nsp23160	hypothetical protein	2301665:2302513	reverse	MW:32222
MYFSAVIPTFNRPEALSQCLEKLLNCDPAPQEILVHVDAGDLTTEPTLKPVFGNQVRWLHSKTRQGPGGGRNRLIREAKFPLIASFDDDSWPLDPNYFQIASELFDAYPQAAVISAQEFRRNAEPTSIDSDIREISCFQNCACLIRRDAFLQTRGYLPLRYAYGMEEADVALQLLDAGWKILDVPSLAVYHDTQLEHHNTVAINSSHISNTALLAYLRYPISAWPLGMMQVLNRVRYAASVGRWRGIPQGIWQIPYTIWQNRHHRQPVRPETLKLSRQIAHR
>nsp23170	nsp23170	hypothetical protein	2302482:2303069	reverse	MW:23111
LSNYFFNVDLLLSKLDPAFQWQKHPYFCSGAYCSRRNAINLPDFLRINKLRQEYPKLFWGNDQGMLNYLVFKSADIGILKYSVQDLQYIPVDHNVAATKNLFPVSLNKFPEKVQKETVIHFCGYKPLIQNAIINKGKVYFLPFTAFRLAHYHRKYRLLPLSYFLAWGKIILEEFQVFLPRIKRKINVFLSRNSDF
>nsp23180	nsp23180	hypothetical protein	2303260:2303373	reverse	MW:4066
MPGVPICVIVDGNFSISELENLYGVIPLYINQTNKKS
>nsp23190	nsp23190	transferase, hexapeptide repeat family	2303349:2303978	reverse	MW:22489
VFKVKIANIKENLRKSNFFRTLYAKFLSRGNSIKLTGNHNVFDASGAILKQCSVQIDGNNNLILIDVGCYLQGVKIFVQGENLKLNIAKSVFIGSGSVLWMENSNGVLEIGEYSSLEKVGIAVAEGKKVILGKDCLVSYEVDIRCSDSHAVFDQDTKCRINPAGNVEIGDHVWLGAKSMILKGVTIGGGSVIGAGAVVTKSVCLECQYV
>nsp23200	nsp23200	putative fucosyl transferase	2303971:2305068	reverse	MW:42592
VKRVLIRPTFQDWAENKLFSDGTSFTSLYQEAFSLWKQQAAKLGFQLDTWDQAPLDTADIFWFLDLPPSRREFERIRTQLKPNTPIVLQILETPLGIHAFNDANTQDFNAILSYEHIEAIEQKQRYFHYHLPNQVRQPETNLSYSERKGLLLINSNRVVGFLGMRHLGLSGIPGFGKFLAGWYCSFPMFTESLFGELYSHRRQIARIAELIAPNFLDIYGPGWNGEQVSWCPLYLNRPYKCWRGVPMISKWDLCEQYRFVLSFENFRGNRGYISEKIFDAFFAGSVPVYLGDERITDYVPAETFVDARNFDTYTDLLKYLIACSEQQWLDMRAAGKDFIQSEEFQRFQSDKFAEIATDILKKVSV
>nsp23230	nsp23230	hypothetical protein	2307122:2307331	reverse	MW:7851
MLFSPSSALILELFEPTAARPHYWMMAHALGHNYDCLVGETYHQNSKNKTDPDFSICATKFSSFIKNNL
>nsp23240	nsp23240	hypothetical protein	2307573:2308784	reverse	MW:46459
MEFTQRKDIQLPKIIVISSVAPQPTSAGQIVLYRHFNQATGWDVDIVPNPYQSKTNRWQTKLINRLEYTRFHRWGHDLQVIDQGITWDKTLLDYQKHLCNDQIEKKTIVLTVAHGDGCWAAQRFAHRYQLPLVTIFHDWWPDIPSLHQPFRQLLEQRFQQLYQQSHLALCVSEGMKNALGSHSNSTVIYPIPALLKEEITTKHQPGNGQKSSQLRIVYSGNLYDYGELLAQLLEVTKDNPHIQVQVRGANPNWSADFCSEMRDRNLWLDFAPRDELNQWLGAADAFLVVMSFDPALRRRMETSFPSKLPEYAQFGKPLVIWGPEYCSAIKWGLNGDRALCITEASPQTLITALEKLSQDSSQREYYTSQSRIAARHDFNPVNLQQHFLTAISTLYKGKS…
>nsp23250	nsp23250	hypothetical protein	2308765:2309976	reverse	MW:46527
MIYKILYISAVIPDTTSGGRFAMYRHLIIKKDFEVAVASTNFVKLPINQHLEISQNRLIKRLKRTRICRLISNLEYIQNWINIPNSLLKFANDFQPDVIVSVVDDWHIGLAYQLAQKLKIPLVVNFQDLFCLSQFVPLSIRPYPWVKSWLIQRYRQVNQVANQVFYTSEGMKEWFGVDAQGDVLYPIGNFDVELSLEQRLNPQDKVTIIYAGNCYGAYGRMLLRLAEAVKQHQHIHLQIFAAGNDWQEEKLQEMTEAGIYQGFKPFDELKDKLKQADAFLTVMSFEQEEEVFMQTSFTTKWLDYVPYGKPVFVWSPEYSTACSFAKKYQSGIPVIQDDPEELLKVISETASNPTAWFSACEGSRRIAETVLNAEQIHHLFVERVTNVCQECNITNSQDG…
>nsp23280	nsp23280	hypothetical protein	2312227:2313138	reverse	MW:35444
LLQNYKILKINQNQYLNMVNLRIIAQKWLIPPSLYKWTNHYFYQFKAFFKKDFQKVIKQNIYLEKEAQKNDRCFIIGSGPSLKKTNIKILENEACFFLNHTYLHEDFKLIKNKFCVLSGFACHTHLSQEQIHNVLFQLETLAVDAKLILNIEDREIFESSNFDLPKSRYYFDWNLNWSCLNRAKLAYDRPICPPQNSVIFAIQVALCMKFKNIYLVGIDHDFIISALTNAPEHHFYNQEESKLGNVSVKVSNIANSLAAHSLIWNQHIQLNQYAQKLGISIFNATQGGILDVYPRVSLEDLIE
>nsp23300	nsp23300	N-Acetylneuraminate cytidylyltransferase (EC 2.7.7.43)	2315575:2316252	reverse	MW:25196
MKTIALVPARGGSKGLPGKNIHLIGGKPLIAHSIQDAQEAHLVDQVYVSTDDAEIASVSHSYGAEVIQRPIELATDTASSESALIHALTEIEKTGINPELVVFLQCTSPLRTGSDIDRAIEQLRSENADSLLSVSPTHRFLWHHVNGVTESINYDYRQRQRRQDMNPQYMENGSIYVFKPWVLKELNNRLGGKISLFVMNEEQSYDIDSLNDFEYVEFLLSKQSV
>nsp23310	nsp23310	hypothetical protein	2316518:2316643	forward	MW:5040
LSHRIGRNYRQMYMFHVLLCPETQKEIELEFQLILYGVNQK
>nsp23390	nsp23390	hypothetical protein	2323644:2323760	reverse	MW:4022
LGEERVGASLSPSPKGRGYAVSEAMPKALRGSFFHNFA
>nsp23400	nsp23400	hypothetical protein	2323770:2323886	reverse	MW:4563
MRLIFHIFIIDVIVKFEIIGISLDQDLRKIMKKRTTFA
>nsp23420	nsp23420	hypothetical protein	2327006:2327119	reverse	MW:4321
LIFLIILNNYAKNLVLHHKFRLLGKIMGNKPSFFGHL
>nsp23540	nsp23540	hypothetical protein	2336285:2336467	forward	MW:6795
LIVARIDKTDRSVFERAVADLKLAPINILGIVANGQKGNFRNYYYYQASSVKSPRFSFGR
>nsp23550	nsp23550	hypothetical protein	2336831:2336968	reverse	MW:5087
MTKLGTSKQKNPQFVVGVRTVVRNPPLSFNLRWVKRSLSPTTIFG
>nsp23570	nsp23570	hypothetical protein	2339011:2339223	forward	MW:7801
MLFAVVQNKALLENGESPIVDINMLNAAITDYNNIVMASSPEELRELAKDPAFIRKGKMLKELRAVLNNN
>nsp23630	nsp23630	hypothetical protein	2345442:2345591	forward	MW:5582
MLTQRNPLFDLTAIVSNYVLTYQNAATQLTKSLRMGKREMELSACVLFT
>nsp23680	nsp23680	hypothetical protein	2350394:2350537	reverse	MW:5145
MVIGKGEIVEIAREVISYGNTVRLPTRTSAIVFKVIQSPILSSTKLE
>nsp23690	nsp23690	hypothetical protein	2350587:2350889	forward	MW:10930
MRHYDVSPDYILGGYIPSWRIDGNTNPEEIPVNQLTHLFYAFADVDPDGNVSLYADGLNGDTDYVKQQGIGGAFFWEITGDLPITHPDSLISAAATNLGI
>nsp23710	nsp23710	hypothetical protein	2351778:2351909	forward	MW:4866
LYDYYKTVNFAPSDWEPMALLDPRSGRKQGAATYSPKTSSSYC
>nsp23750	nsp23750	hypothetical protein	2354991:2355116	reverse	MW:4499
MGYAPPLARFISPLTFKAGKNADKLYGVRAKMSALVYSSDY
>nsp23800	nsp23800	Conserved domain protein	2359238:2359771	reverse	MW:19784
MTNTTKTTKLLTGTQVPELEVKTLDGKLWQLSQQQPQNFTLIIFYRGWFCPICQTYLAELERLLEDFTKLGVEAIAISGDSQADAQKSISEWGIKNLTIGYEASIDLFRSWGLYISKGAFEKEPPLFCEPGFFLVKPDGTLSYAAVNSAPFGRPPISDMLSAIDFVLKNNYPVRGTD
>nsp23820	nsp23820	hypothetical protein	2360846:2361412	reverse	MW:20370
MKRLIFGSLSMLVISTAVLPPVKANQIETQQKGLTNNNNTSQILIAQNQTASGMLMPTSNDGTPNGITKEKWLSANAKVSASPISNSRGSYRVTLKASNLVPNGLYTFWWVNKKVIGMDMGPAGGIPSNEFRADNSGNVTTTITVPTNNNYQMLGIAYHADNKTYGQMPGEFGKVTFTHLMGKFPKLQ
>nsp23850	nsp23850	hypothetical protein	2364186:2364326	reverse	MW:4889
MKLPLPTLILWAIAGGGALPIALFVTAIFCWILGDIIWHSIGQISG
>nsp23860	nsp23860	hypothetical protein	2364333:2364470	forward	MW:5053
MFLLLIPSATAIKKAIAIINHKQLTNKAEGCHTQSHNMHILKHVH
>nsp23890	nsp23890	hypothetical protein	2367553:2367717	reverse	MW:6285
MGEFFKYFVENCICFHDYELLNIPTFYLPTCSPLPISHSPLPTPHSPFPNLLQK
>nsp24050	nsp24050	hypothetical protein	2381713:2381871	forward	MW:5638
LPESVITQGYEGKEAGGKRQGSREQGAGGKTSIKHFFLFFLPLALLAYLAVR
>nsp24070	nsp24070	hypothetical protein	2385857:2386342	forward	MW:18327
MNLLSVKIAPNTNAPKLTYDVLIENQPDNTVKATLLGLPDCQGLGNTETEAIEKLSQSLQTRLETAKIVTLEIAAPPSENPWIKFAGMHKDNPLFDEVISYIEEDRKELDLQMEEYHQHFINEIDNELEELGLTDANYVTKAFHLRQRHRASTKNNVENNL
>nsp24080	nsp24080	hypothetical protein	2386474:2386785	forward	MW:12096
MKGWLKEINKYNSQPFNSNNKLVWAYKGLADEIEFFKSIRLLTFDDRAYKIYQLLVIQKLKRIGTMDLRIASIAKSVNGIVVTRNRQDFQNVPNLVLEDWTIS
>nsp24210	nsp24210	hypothetical protein	2398809:2398958	forward	MW:5710
VLIVWQGNWAGDEIIGELRKMLSLLPTPHSLLPTLKSKKHRHNEYFNQT
>nsp24250	nsp24250	hypothetical protein	2403414:2403587	reverse	MW:6272
LAILSKALVAAIETAEISSTQHIQFWIIILLVRYQGMLIINLPMPITYSLINSTASS
>nsp24280	nsp24280	hypothetical protein	2407530:2407763	forward	MW:8170
VGRRGTGAGGRGQGRKGKWAGGRDKCILFQIPPCSLLPAPLLLLGNGEVNGIYSLFFSSSKNSIFLASTNPKTYFQP
>nsp24420	nsp24420	hypothetical protein	2424264:2424494	forward	MW:8856
VIGIAIYLVLIAITFIPPRDREILLAYFHKLCSEFFILCCIEKLPSDVRPVAADTFYYRVRSLVFPLFLLPSPQYF
>nsp24440	nsp24440	hypothetical protein	2425670:2425789	forward	MW:4630
VEIAILSRLNWAKLTEQFAKSYHFLGWDRVWLLRGIISV
>nsp24480	nsp24480	hypothetical protein	2428301:2428426	forward	MW:4661
LELVQNLGVFSPRHLLQRGEPKQSSGSIIPLCMYQKTHAHF
>nsp24510	nsp24510	hypothetical protein	2430884:2431057	forward	MW:6431
LAGIVRSLLQKLLSKAILLTYTNNGRTPASLPLKHPMIRQLYPNFWSAVSNILKITR
>nsp24570	nsp24570	hypothetical protein	2435669:2435821	forward	MW:5622
VTADLQFSGLTLDYEREDVQNFHAHEYDLSDPLHHDGGRVLLAGIPAKIF
>nsp24690	nsp24690	hypothetical protein	2447994:2448134	forward	MW:5611
LVAWSYLHTWVWRGGVHPQLKKFCQNHRFQDTVNFGAEYHYKLSFD
>nsp24750	nsp24750	hypothetical protein	2453952:2454203	forward	MW:9666
VFLTDICYLKVRVSCTDLCDYLPCRGNLQPDTRILSSVCGFFRNYTVFRLALINTAMKSKVLFYGLFIDFNGLCHLRRTLRDM
>nsp24840	nsp24840	Methyltransferase type 11	2465907:2466383	forward	MW:17578
MNNKQKDIFFQIHQNIPREGPGDSISTKNAFLKLVDLPPHPKIIDIGCGPGFQTLDLASLTNGTIIAIDNHPFYVNELKQKVLQQGLSEKITVINADMFALDFPDASFDIIWAEGSIYIIGSGLTQNHEKTNHKEREGHEGKRVAESYCVSPMGLKMD
>nsp24850	nsp24850	Regulatory protein, MerR	2466350:2466757	forward	MW:16395
LRKSYGFENGLKQWKPLLNQRGYLVASELTWLKPNAPTELKEFWHEGYPAMQDIEGNLKIIQNSGYKIIDYFVLPESAWWNHYYQPLEEKLHGLRKHYQDDTEALEVINMEQFEIDLYRKYSKYYSYVFYIVQKL
>nsp24870	nsp24870	hypothetical protein	2467996:2468151	reverse	MW:5766
LFFKYYFRLTSGIILLFYKSMVGSTTANSSSMNYSLPDIGKLGVRGEESLY
>nsp24910	nsp24910	hypothetical protein	2472378:2472500	forward	MW:4323
MQVLDGVSQPFGVHQSLVLSNKKTVLAHLAVESRSGQTFI
>nsp24990	nsp24990	conserved hypothetical protein	2478339:2479472	reverse	MW:42304
MSTTPAAILDVALQTGEASIVQPLISDPSIAEKIDYVSRYVGNRAVVRLLLACSLAAIHRLDVDIRKPYTEIGTPDAYSGRYYDESYITAFINKHELPCNPTTAFLTPALRNRNVTLTPAVNLVGRPPKLYESALQLLDDVYQGRITAEEMLAETIRCLIIVRNEKRQRMETLLADLKKSEDAMPLSAEEIVNLLTQHLACRGSSRLPVLIVAAAYQVAEQYIGERFLPLESHNAADEQTGALGDVEITLVNDEQVITSYEMKTRRVTLPDIDRALQKINSTGKRVDNYIFITTDVIEEVIREYASSMYESTGGIEIVVLDCISFVRHFLHFFHRLRSHFLEAYQQLVLAEPDSAISQPLKEAFLALRQAAESAREF
>nsp25000	nsp25000	methyltransferase	2479439:2480308	reverse	MW:32870
MAKKIAFGWYGGKYSHLDWLLPLLPTITHYCEPFGGSAAVLLNREPAPVETYNDIDGQVVNFFRVLRDQRDELIQAIGLTPFSREEFRIAIAKDETGLSDLEKARRFFVRARQVRTGLAQTASIGRWAHCKLTSRAGMAGAVSRWLGSVEHLPEIVQRLLRVQIENDTAIDIIQRYDSSETLFYCDPPYPHDSRGDSKAYAYEMTDDEHRQLAGVLRSVKGKVALSGYDCTLMQELYGDWNCIKAPQKQCHSIKELRQEVLWVNYDLTTSILTIEENAPCPQPQQLSLM
>nsp25030	nsp25030	Monooxygenase, flavin-binding family	2482028:2483458	reverse	MW:53958
MVDTSDKHLIIGAGFVGLGMAQALKSADIPYDQVDASDNIGGNWYHGVYETAHIISSRKITQFTHFPMPDDYPDFPSAQNMLDYLNSFADHFDLRGQIELNRTISYVRPVENNLWEVSFADGEQRIYQGVVMCNGHHWRKRFPQFQGKFNGEIIHSKDYKHPDQLRGKRVLVIGGGNSACDLAAEAGRVSAKSVLSMRESVWFIPKTFAGVPIADFPGGRMPKWLSRLSSSKTYGNRKYTGISLPSLPKLRAPQWLTRLTVHTIIRLSFGSHEDYGLPKPQHRIFEKHPTINSEVPYYLKHGKITPKPAVRRLDGWEVEFVDGSRETFDLIVCGTGYYVAYPFLPPELERVKGSVVQCYADSFLDDYKGLYYIGWSQIRGGVGSVISAYGTIFSRYLKL…
>nsp25070	nsp25070	Uncharacterized protein	2486833:2487852	reverse	MW:37987
LNVWKNLAVVSLGIAVVCLGGCTETPTNEQLAVWRKEASDRNAEIVAEKTKNNQSREWNLVIQGQTATGNTETLNWSQLQNLATDNVNTIDPNHIINPDKVFKFTGISVSSLLKKFGSQSEITEITFVCYDAYQVTIKIKDLLNYPIILAVAKDGQPIPREQGGPIYLIFPYTEYPDIRKKYDPGIWAFYVTHIILGTEPAKVSIGDRELNVADLDQLPQVSLIQNVGYRVWWPSGEVQLSGVRLRDVLKLADVDLNTTSSVVVRGKPPVYRRNSQPIELVTEDILKCDILLATRWGNDKQRIPARMGGPVALAFSDNCPSRAKNQRWVTFVEELIPQL
>nsp25170	nsp25170	hypothetical protein	2498530:2498646	forward	MW:4458
LSYLNLCFVNQWHQEPPGLSLGGIFFAKLVFFIQGWRM
>nsp25310	nsp25310	hypothetical protein	2516765:2516899	forward	MW:4877
MNPINRVSSTINAIATRSNGWIDVLDVAIFQLSVISDQFSVVRE
>nsp25360	nsp25360	hypothetical protein	2520906:2521508	reverse	MW:20850
MIMNGNRQFSDTLEDKKDVSTNQADIDTANQNSTNELSKIVFGTFMGAALGALAGALAMKGTAQRVNESVKNVGNLVKDTTNNFNQTIKGVGDAIKLVAEGVNDTVKDVSGVVKGTAIDVNDTVKNTLVSVKGTAVDVNDTVQNTVEIVKGADQGISETLKGTVNIAKSAVQNVKPSGSDSVNPPSNQTAYILVPVEKPE
>nsp25370	nsp25370	hypothetical protein	2521610:2522401	reverse	MW:27668
MVESKQTANNQSENVNRTTTDQSSVGTRRADRETGISSKEEANRTTTGESRSDTAKTGSQPETRRENGRMNPALSRALIGGLIGGTLGSLAGALAGRRIGEGFNHTMKGVGDAAKTIGEGLGYTAKGVGDVAKSFAEGASHAVMGDGLDIAEGVKQTAEGTLNAVQKTAQDVNQAVQDTAEMTKQAAQSSRPSENGGKQDSQETQNQGMGMGQRDTSTQSIYISTPEYTEGYVGESTSFVNEQISVETFEDSSLEQEINRIDS
>nsp25410	nsp25410	hypothetical protein	2525949:2526077	reverse	MW:5008
VCVGNDAGERSEFRRDKTYELYPFSQLCELLIFYRENKAEMS
>nsp25420	nsp25420	DNA primase (EC 2.7.7.-)	2526149:2526331	reverse	MW:6613
VWGVGEERASNNQWVTTPSSQNDCIGGGSKPRPTVFPTPYPLHPYTLFVTHRRGAEVTES
>nsp25430	nsp25430	hypothetical protein	2526520:2526678	forward	MW:6130
LVIELYYDFCIFIEANGEEVRAIRRRKSKMRHSCEVGSPTLRRMQGGVTHEF
>nsp25470	nsp25470	hypothetical protein	2530460:2530579	forward	MW:4671
MVLLSKIQKFEKTALSWFYGMFDAMARAETLKQFLHNYL
>nsp25520	nsp25520	hypothetical protein	2533960:2534181	forward	MW:8137
LVLLLRNLVVGRPSGVDTPLSAELPISKPKNALTEPAPSIRINNIKVKSTVEFIFIADKLLRKMLPYSKRIKD
>nsp25580	nsp25580	hypothetical protein	2537681:2537818	forward	MW:5296
MGFWLREEWNNEPPSRSVCPKGFRRKERQGQALCQLASFIIGDRT
>nsp25600	nsp25600	hypothetical protein	2538195:2540012	reverse	MW:71087
MINFGELELSVNNKYSFVGIQKEGSKFIFYIPKGFSEDDINTFDAKRDLFFRLYRTLNVFKQICIEKGYLKKNNQANNRDGVLEVDTGSEITSDEDSKNIFYSKIDALGSILDAYDELKILGLISRLGKSERLDYSKLHSYLNKAVFLNNGAIYIDAMNLPRKEIHFDATDIVAMYCYILNEIKEQLKQEVNPEIDSLAERFKEKYLGYEYSLFNEKYYLQVINELKDALELIDHYTPIKDSDYWDFYEAIKKFLFGELDTSIQGKVWGFSNFNTIWESMCLTYLVKTVNPAFILYLDKRFISDKILSTWNICNKVIDISGIFSVNGTNIFPDAVILSDFIKQNKTYITYQLTPGKHWDKVYQQNIYYHTEFFYKINKAYRGNIKIAYSQQPGGHHTFD…
>nsp25620	nsp25620	protochlorophillide reductase 57 kD subunit	2541287:2541454	reverse	MW:6480
MSESIKWTADAEAKLKEIPFFVRPFARKKIETYAEENNISLITLEIYEAVKKQFN
>nsp25680	nsp25680	hypothetical protein	2547831:2547971	forward	MW:5110
LLSHSLDSILILFGKYLIKTAFRFAIVIDAWSIVIGKASLNYSTIP
>nsp25690	nsp25690	hypothetical protein	2548057:2548173	forward	MW:4432
MLYGQASHPKSYMKNLLGTTWKFFGFIVTRICVIVKRP
>nsp25700	nsp25700	hypothetical protein	2548337:2548450	forward	MW:4415
MLLQSLFLQQKGYRVIILDSNLHHCTKLTPHRKTYSM
>nsp25780	nsp25780	hypothetical protein	2557482:2557598	forward	MW:4338
LGNESLVISHWSLVIGHWSFVISHWSLVIGHWSFVIGH
>nsp25950	nsp25950	hypothetical protein	2579398:2579535	forward	MW:5216
LRRGELESKTPLRRGELESKTSLEKGGTRIKVPLFLRRRRIPEGV
>nsp25990	nsp25990	hypothetical protein	2582778:2582903	reverse	MW:4825
LWETFKEFLGLIVFAKPSKKREFMVEALSSHPRNLATVLKY
>nsp26060	nsp26060	hypothetical protein	2591764:2591877	forward	MW:4573
MLYTPKQVMMMALRTTIQRWIIDHLRIVFSMEVEEDF
>nsp26090	nsp26090	hypothetical protein	2594391:2594582	forward	MW:7137
MFNPLLSMADKDETRMKCCYSLITIEDKHRLKVIGHLFPKSAKPATVERIIVFLVGADIFSTP
>nsp26120	nsp26120	hypothetical protein	2596350:2596475	forward	MW:4630
LAQQTSSLPSAIYNMLIFDTKLIGDLRIAIKFHRRLSAVNN
>nsp26220	nsp26220	hypothetical protein	2606128:2606286	reverse	MW:6375
MILDIPYDHKCDFIWVLSFFQLSYLATWDFYQKISKHPTPKKLNISLIKHYQ
>nsp26230	nsp26230	hypothetical protein	2606264:2606584	reverse	MW:12528
LPISANNLPHITSKEYLEDTNINKLSELKEVTLLNDDESSYRYLYPEDVEAEKERRRKEAAARKKELEQERKEYMQLEAREWGNFGYYAAMVDEGELAPDDPRYPL
>nsp26270	nsp26270	hypothetical protein	2609328:2609441	forward	MW:3996
LAGRFSSNEHLVTFINKCSPQSGVRELALGAFSSSRE
>nsp26290	nsp26290	hypothetical protein	2611098:2611229	forward	MW:4977
MQNLIWLLVGLWSREWGVGSGEWGMGRWGFDKIQNLTPNPSPY
>nsp26380	nsp26380	hypothetical protein	2620780:2620947	reverse	MW:5995
LEGACTPTNRERPGRTGLDTHVPLRFTASGQGLLPLLESPLPLRLFGHASRLVFK
>nsp26390	nsp26390	Spore maturation protein A-like protein	2621253:2622566	forward	MW:46086
MKKSSSPLNAIWLFLIVSATVVAAYNGNMAALTEASFTAAESAVTLAIGLIGAMALWLGIMKVAEAAGMMRFIARLIRPLMSRLFPEVPVNHPAMSAMVMNMAANALGLGNAATPMGLKAMAELNKLNPNPGTATPAMCLFLAINTSSVTLLPLGVITVRASAGASNPAAIVLPSIIATMVSTAVAIIASKLLARRASPTLTPLKSELETTEADSKTAADETPESELIPPGMIGNIVFGGLIVAFLAAVFYRLSIRGFPYIFSMVFLSNLSNWLLPILICLFLLFGYFRGVKVYEVLTEGAKEGFEIAIRIIPFLVAIFVAIGMFRASGALDILTSIVSPITSLITLPPEALPMALIRPLSGSGSYGLMSEIVKNDPDSFLSFLVSTMQGSTETTFYVM…
>nsp26410	nsp26410	threonine dehydratase( EC:4.3.1.19 )	2623019:2623330	forward	MW:11934
MSRLIQIFQNLFFRLEGFFGIVFKSFLGFIKNIISPFTKILGFTKSDYFLETDAAQGIKQAANQQIIAKTQDKTPETPVTRSRRQNAKMDDYFLNMARDVNKN
>nsp26430	nsp26430	FIG00557796: hypothetical protein	2624908:2626560	reverse	MW:61576
MQIVQKWLVEKTNQSVLCLLVGGLLFRGLIAFWLYPTADEAYYYIYSLHLDWSYFDHPVMVALTTGFGPWVTGVVSQFTIRLGALICYTGSLVLLYLTSRKLFSAKAAYLTLAIATISPIFAICFGLLSLPDAPLMLFWTASLYCAADEFFRQPHLLKDESGSSHLYLPSYRLAILGVLVGFACLSKYHGFVLGFGLLGFCLTSPRHRCAMVSPWTWLGLGLFVITISPILLWNLQHDWVSLLFQSERAVPNSGYNLLSVVGVCLIQTAYLFPSIGFPLWWVNLRPALAKTSQLFYPKSRSENRDLADIELFILWVSLPLTLGFTLMGGYRQILPAWPIPGFWGATLLLGQQATIWQQKSRRWVRRWLLGSGLMVGSILLIALLQVSAGIMQKPSQNAI…
>nsp26450	nsp26450	hypothetical protein	2627874:2627999	forward	MW:4787
MKTRIGKRLLCDRIALGDRTIKRNFIAWNNAFAPHARHILV
>nsp26600	nsp26600	hypothetical protein	2644935:2645078	reverse	MW:5385
MQSREAVENQNQHSPHLYHADLFKANVFGIKPIKKPGQAGYRFAVFN
>nsp26740	nsp26740	hypothetical protein	2670771:2670929	forward	MW:6080
MSIFTDFFSKTGESLKFVRFAVFPDITTSFPLQVRKKAIYGMEFLAIFNWCC
>nsp26870	nsp26870	hypothetical protein	2692178:2692291	reverse	MW:4173
MLLAKVWGKKDIPVFVLNATVFIERCFQATGLLLSHL
>nsp26970	nsp26970	hypothetical protein	2733037:2733189	forward	MW:5703
MRRVFLNAKVRGGNAEVRRVLLLSAPLRLCVTPTKYLHHNIKTKNHAPRG
>nsp27070	nsp27070	hypothetical protein	2751727:2752137	forward	MW:16008
MNIDRLQKLKEKLTVEADLSNIWLFYMDHFADHPEFTELGKPTHNEYLDAVLHNTCQQMFGRAIKITDFLPIYIPEYHFFHAPFQVERRIGGVIYFEDIKIGLIAVSADYPPTDEVKYSRFSEIMQLPTPNRNDLN
>nsp27100	nsp27100	Type II restriction enzyme, methylase subunits	2761329:2762183	reverse	MW:32587
VIKKPVTDFYRLAARGMLSQSGERTYTPSLVSPGVAHIHGVQSIAFQETNVLLNAASFAISIIADFYIKTTGRSNLGYTWENFPLISASPALKLRTLALNCLTTYYSELWEESWQDTYTQDSWSKPEDPRLTSNFFTQLTPKWQRNNALRTDYDRRQALVEIDVLAAKALGLTLDELITIYRVQFPVMQQYERETYYDMNGRIIFTTSKGLTGVGLPRKGNQKKQTIGWEDVQDMKTGTVEVTVEDDTLPEGIIQRQIIYQAPFAKCDRVEDYRTAWNYFQNQI
>nsp27140	nsp27140	ribonuclease R( EC:3.1.13.1 )	2771702:2772238	forward	MW:18130
LQGGREQGSGEKXQGKRCRGAGSREQGRRRRGKDAGGQGAGSRGEDAGEKMQGGREQGAGEKTQGKRCRGAGSREQGRRRRGKDAGGQGAGSRGEDAGEKMQGGREQGAGEKTQGKRGRGAGSREQGRRRRGKDAGGQGAGSRGEDAGEKRQGGREQGAGEKTQGEGISVLTAKVLGC
>nsp27180	nsp27180	hypothetical protein	2774885:2774998	forward	MW:4251
MGNHLASDLKIVLWELICTLDWQYFLQLLEPSSSSSI
>nsp27200	nsp27200	hypothetical protein	2778058:2778189	forward	MW:4717
MSLILPSAILPKRSPSHIPKSDRPSSHILQHSDRIPHSPKAIA
>nsp27210	nsp27210	similar to soluble guanylyl cyclase beta1	2778969:2779373	forward	MW:14386
MVKMVTTPSMVGVMTITLLVGVVMTPSMAMQEMTPFMVKMVMTPSQVMQEMITSLVKMVTTPSMVGVMTITLMVGVVMTSSMAMQEMIPFLVVMVMTSSMVVMVMTPLSVMLATTPSMAGVVLTGIMLRTIVTA
>nsp27220	nsp27220	similar to soluble guanylyl cyclase beta1	2779533:2779934	forward	MW:14275
VVVREMTPSQVMQEVITSMVKMVTTPSMVGVMTITLMVRVVMTPSMAMQEMTPFMVGVVMTPSQVMQEMITSLVKMVTTPSMVGVMTITLMVGVVMTSSMVVMEMTPLAVMLATTPSMAGVVVTGMLRTIVTA
>nsp27230	nsp27230	hypothetical protein	2780094:2780498	forward	MW:14227
VVVREMTPSQVMQEVITSMVKMVTTPSMVGVMTITLMVGVVMTPSMAMQEMITLMVGVVMTPSQVMQEMITSLVKMVTTPSMVGVITITLMVGVVMTSSMVVMVMTSLAVMLATTPSMAGVVLTGIMLRTIVTA
>nsp27240	nsp27240	similar to soluble guanylyl cyclase beta1	2780658:2781113	forward	MW:16302
VVVREMTPSQVMQEVITSMVKMVTTPSMVGVMTITLMVRVVMTPSMAMQEMTPFMVGVVMTPSQVMQEMITSLVKMVTTPSMVGVMTITLMVGVVMTSSMAMQEMIPFLVVMVMTSSMVVMVMTPLSVMLATTPSMAGVVLTGMLRTIVTA
>nsp27250	nsp27250	hypothetical protein	2781273:2781596	forward	MW:11508
VVVREMTPSQVMPEVITSMVKMVTTPSMVGVMTITLLVGVVMTPSMAMQEMTPFMVKMVMTPSQVMQEMITSLVKMVTTPSMVGVMTITLMVGVVMTSSMVGVIVGK
>nsp27290	nsp27290	roadblock/LC7 domain family	2787210:2787581	forward	MW:12999
MAINADKLNMVLQNFVTATADVQGAALVTPDGLPLGTSLPGGMDEERVSAMSASMLSLGERIGLELSRGNIDRIFVEGNKGFGILTGCGEEAVLLVLARETAKQGLLMLEIKRVLSELKLILT
>nsp27300	nsp27300	hypothetical protein	2787895:2788425	forward	MW:19836
MRLIVTGTVGAGKSTFIRSISEIDVVDTDTLATDETALLKQKTTVALDFGRLQFSPDMALHLYGTPGQSRFDFMWDILIRKAHAYIVLVAAHRPRDFRQARKIITFMNQRVQIPMIIGLTHTDFPDAWSEEDVFLALGYMDENHLPPMVKVNPMQRDSVANAVIVLVHHLMQSSVA
>nsp27310	nsp27310	hypothetical protein	2788460:2789314	forward	MW:31551
MAITGNFTDFSLPELLHFLDHGKKTGLLAIELPSANSKIQHYYIWLHQGRVIAAADRLDEKGLTLMIAQRGWISERVISRVTQICPTFINTPLGLSLKSQGLLEAEQLKQLFKTQVIRQISSLFQAEDGSFTFKPTTNLPIAEMTGLSMSATEVILMGLRSLRNWTALADKLPDATSGLSSLIAKQPQIQLNAQEWQLWEFVNGEISLHNIATHLRVSVETVLQIAFRLIVVGLVEEHFMVATSTPTLENSAPAVSLATVKEPPEKQTLSQSFFKSLVGFLRSR
>nsp27320	nsp27320	hypothetical protein	2789425:2789979	forward	MW:20825
MAIETLAFLKTLEQRVGLTPEDKSILKSNAEWGLEIAPQMADHFYAYLGRDQEMNAILNQTEGRVHRLHETFIQWFHQMFTGMDDWGTEYAKCRWHIGVIHVKIGIVPQYVVPAMGVVVHEVGKTLKSHAKPEELQESLGKICMIDLAFIEQAYVEVARSAVLRETGWSEALFKRLVATGAASL
>nsp27350	nsp27350	hypothetical protein	2791934:2792056	forward	MW:4419
VKSQEFYPVAIAQFKLLTGEISPILFGYTTVANTQKNITS
>nsp27410	nsp27410	hypothetical protein	2796790:2796933	forward	MW:5304
LYTIVGWVVACFPVGVRSETQQIRANVAFPSTEKSYVPQTKLLRNHV
>nsp27440	nsp27440	hypothetical protein	2800489:2801220	reverse	MW:25452
MSLLEFVLFWLVIYMQKLALAAGISLCLGLLMSEPVKAAKLTITPTVTFEVVDGGFLGTFDGLGDEIFPNNFDTVVLGFEGESAEFAEFDLTQFSIPPLESISSVIFQAQISTTQVFGLGSPGGVPPNNLGVFGYVGNGEPNASDLQAGILLTTVDTSTAIGGEIIRFDVTSFVQKRINNGDRFVGLAVRAQDPGGVVLGGANFGGIPPTLIISTVPESSTTLGLLAFGALGVVAMRKRSVRL
>nsp27450	nsp27450	hypothetical protein	2801301:2802740	forward	MW:55041
MKYLPIIYVRGYAGSDQDVEQTVEDPFYGFNDGSAHIRVGAEGNPEQFFFESPLLRLITDHDYRPVFDHHQDQQLENYWKSIWIYRFYDDTTKSFGSQKAIRLSMEEVAQGLRDLITTVKSKTGAKKVYLIAHSMGGLVCRSLIQKIYPENNEKAFDHIDKFLTYGTPHGGIHFEMGRGIIEKIIDTLRLNNMDDFVPRRMYEYLTPKTQQKLLLPDSFDPQSLNDAFPVDRVFCIIGTNAHDYEAAFGVAQRTVGAQSDGLVQIEKAYVRGSHRAYIYRTHGGRFGMVNSEEAYQNLQRFFFGDLKVKLSLCHVELSDRNTTFYQMEVRSALRGLPVAIHEQKIEHHCPITVELNRSKPVPLFTAFMIPSYSASNDCTCRYAIKLALHSFVKQERNWL…
>nsp27480	nsp27480	hypothetical protein	2806101:2806223	forward	MW:4345
MSCGMGILPVLMAIASQNLQIADDGKIIVADLCYIKHRQN
>nsp27540	nsp27540	Transposase	2809998:2811074	reverse	MW:40992
MLLSIKTKLKLTKAQEIIMSKHAGIARFTYNWGLATWRQLYKDGFKPNKYILKKFFNNHVKTEFDWIKEKGICQKITQYAFDNLGDAFSRFFSAKSDYPNFKKKGRNDSFTIDAGGKPIPVGGKSIKLPTIGWIKTYEGLPHTTCKSITISRTADSWFIAFAYEQEHEPTLKKYEVVGVDIGVKELATLSTGVVFPNPKHYKTNLRKLKRLSRKLARKIKGSNNRYKAKITLARHHAKIANLRKNTLHQITTYLCKNHAKIVVENLNVSGMLSNHKLAQVIADCGFYEFKRQLEYKAKKFGCEIIIADRWFPSTKTCSNCGHIQDMPLSERVYNCQNCGHSMDRDLNAAIVLSRLAKP
>nsp27600	nsp27600	hypothetical protein	2820007:2820171	reverse	MW:6066
MGYLLDTCVISDFVKGEENTLQRIKLISPAEIFVSSLRGCLRSISFIHIPPYPP
>nsp27670	nsp27670	hypothetical protein	2825631:2825765	forward	MW:5152
VFQKIQFSLFVAYYVGQLKLLMSLTGQNLTKALITNQFKQFYMS
>nsp27780	nsp27780	hypothetical protein	2835285:2835401	reverse	MW:4362
LFLDCQLHNFPRSLDFILKASFQCLNSPLPTPHSPNYS
>nsp27860	nsp27860	hypothetical protein	2841450:2841596	reverse	MW:5340
LWGGLLVPPELLIFERDRSSTAIPTLQFICGKLPNSFFSSTRKESISS
>nsp27880	nsp27880	hypothetical protein	2842506:2842670	forward	MW:6423
LGYTHPTGWLYFENLYIFYLFNKIILPYQSNNNILKSNCQPPNTLFLPGNREKN
>nsp27950	nsp27950	hypothetical protein	2846090:2846254	forward	MW:6098
MLHSRYKRQEGGLYADSSQDSSCFQPFGFSLVVEDGLFMLFSYISIVSQSNLIV
>nsp28170	nsp28170	HNH endonuclease:HNH nuclease	2873405:2874538	reverse	MW:44777
MYNLPIADNLNISALAGLFDSTTNSYKYLYFLSLLDILKRRNFDNLSAISFREIIVEMLANAWYPHKYFKLSFGKIDQIANKLDNLELELKEPLLNFREPDKKILRNTINNQNIEDIISSINRYVSYRLIRPFFTQETRRLKDYDVNPTIINLANNQFYRHKPLYCFNADNQKDCNAIIIHPDWVEYLEKNYTIVRGWVSWEWLNYMQQRNPSIPNVVKKLFMPQQRDSLIKQTQYWKTILEHQDIKCIYSQIQLNKDEISLDHYLPWSFVAHDQLWNLIPTTKSVNSSKSNNLPSEKYFDNFVKLQYLGLDIYHQKVSQNKWLNDVESFVAELKVNQANDLLNLEILNNAYERTLKPLISLATIQGFSANWVYAEK
>nsp28210	nsp28210	hypothetical protein	2875753:2876040	reverse	MW:10858
MKVRGIKRGQNIEILGQLSNIPDGTEITIEVGFITNPVTEPKPLLTEEERLARLNQLFGAWKNQPELTEIFTEIDQQRHIYQGRNIDSLDNQDNG
>nsp28220	nsp28220	hypothetical protein	2876153:2876380	reverse	MW:9114
MMGIDDVQNLFVIEKRQGQEYLGFYLPEGKRELFKDYCQFIDSTMRNELEKFIDECISDSTFQQYLEMKRKLKNK
>nsp28250	nsp28250	hypothetical protein	2878185:2878301	reverse	MW:4389
MKISRGRILANRGFMMGEENLKSFVKNKIPNFFEKSGI
>nsp28340	nsp28340	hypothetical protein	2894811:2894927	forward	MW:4355
MPIPGYKPILDLGICNYLDDWVNNCPKFNLLLLANSIY
>nsp28430	nsp28430	hypothetical protein	2903193:2903306	reverse	MW:4340
LHNLDGQDAHPTRVVFKYFVQNQVFSAYMLGLIIWAF
>nsp28450	nsp28450	C4-dicarboxylate transporter DcuC (TC 2.A.61.1.1)	2904860:2906170	forward	MW:45315
MLSTFAPLVIILIAMIFMFKRVDVRLSLGLSATGLFLIAGKLPQLFVTITQQMTNEKTVVPICTAMGFAYVLRLTECDRHLTHLLLAPLRHGRWLLIPGGIIAAYIVNMAIVSQSSTAAIVGTVLLPLLLAVNITPVIAGSLLLLGSSMGGELFNPGAVEIVKLAELTGQPVAKLVAQVLPINLLASITTLIVFCILAVILSQKAVLLSPEITKVDSDVAQSGKPFHLNLIKALVPLLPLALLFIIPALVQLPKEFSNNSVSIAAAMLIAVTAAGLTTPKESGGLVAAFFEGAGFAYANIISIIIVATIFTDGIKANGLIEVLRNALANRPVAVKITSLILPFTLAGVTGSGSAPAIAVMNVLVPVATTMNLDPVKIGALAAVAAQLGRTLSPVAAVVI…
>nsp28460	nsp28460	hypothetical protein	2906224:2906964	forward	MW:29699
MDENQIEAELMRLFNIIRRSQVLNRERTKALNHFLILCQQSLKLIKDQHQDYSEALNKTWVWLGKNIQNFQPSSSSLRESLERWINGYLYWRIKDLYIPNDDQKFTTFSIDKPIGERNYSLTYKDLLIDDNQESSLLDKLIIDEEAEHIKNVVEKIRLYVEQDPDSIFRNFYPKKYPQCNCQLLITRLIFKEPPNSLADIAREYDIKYQNLNTCWQHTQRPNCRKLLKEIAYKIYKDNYYQSEVKL
>nsp28650	nsp28650	NADH dehydrogenase subunit L	2927447:2927608	forward	MW:6135
MKLTSGFVAQISHSGSKFKALSQQLIVNRRNLFLLNIIFILPLYLPKRNYLTK
>nsp28750	nsp28750	hypothetical protein	2938546:2938686	reverse	MW:5072
LKRKGSQRLTQRFAEGFSVGIVIFASNVSSAAFVIITRYAALFYTS
>nsp28810	nsp28810	hypothetical protein	2945365:2945502	reverse	MW:4975
LVCCFVNDKDKEPEGQGAGSRGELEITLNFRLLNNLSSSPLHLFL
>nsp28850	nsp28850	Transposase	2948831:2948983	reverse	MW:6162
MLLKKRWVVERTFGWLMGCRRLVRDYELLPETSETFIYLAMNRIMVRRLA
>nsp28860	nsp28860	hypothetical protein	2949250:2949924	reverse	MW:25947
MPVVRHLRLYENKKRSIEDRIVSLSQPHIRPIVRGKARTNVEFGAKFSACCFDGYVFLDHISWDNFNESGDLKSQVEAYKNYTGYYPESVHVDKIYRTRENRAWCKERGIRISGPPLGIPPKNVSPEKKKQALEDERIRNSIEGKFGQGKRRFSLGRVMAQLPHTSLTSIALTFLVMNLSTLLLRLFWGFLCQFFKITSFPPVHINKIDDLGSFRQRKLIFIPA
>nsp28870	nsp28870	COG3039: Transposase and inactivated derivatives, IS5 family	2949893:2950375	reverse	MW:18183
LSYLRRTVLASDNRWVVLATIIPWSEFEAEYAAIFTEQIGAPAKTFRMALGALIIKEKLGTSDRETVEQIRDNPYLQYFIGMSAYSNKPPFDSSMLVHFPERIDINLVNKINQEIVKQVLEKKEEEEVKSKKSESEDSKSEPTNRGKLILDASCAPSEVI
>nsp28880	nsp28880	hypothetical protein	2950390:2950524	reverse	MW:4892
MYRKAQKQDTPSESFELPFGGKLVPQGGSQKSKVKSQKSDFIGF
>nsp28890	nsp28890	hypothetical protein	2950539:2950739	forward	MW:7885
MQRFLLILPFFLPPYPYFLTPKPFIYLAFGFIQQALITKNSGKLNWIFNLTFCQGKRFFNNNLNCD
>nsp29030	nsp29030	hypothetical protein	2963936:2964139	reverse	MW:7847
MQLTTASSSRYLILHSFIKKYLWFKIRQGTGQYFNRHIAICFDLVNLLAWSGKTHEGTGDRKDRIDV
>nsp29070	nsp29070	hypothetical protein	2967890:2968072	reverse	MW:7071
MNYQKGRHKKRVNSGKKGTKSTRFPTIIFITISQFFTTKSKLVLPTFNFFIGTWISWLWG
>nsp29170	nsp29170	hypothetical protein	2976104:2976220	forward	MW:3945
LEIAEDLGAALELFQGITDNLEGKTEVEVSTNANLIGG
>nsp29230	nsp29230	hypothetical protein	2981686:2981817	forward	MW:4830
VLDSHGAQPYFNGEDKRQGRRVQGAGGRKRQGSRELSSRGKRF
>nsp29250	nsp29250	hypothetical protein	2982987:2983196	forward	MW:8000
LALAYIEAHSAEMAADYQDFIQKGEEIRQYWQEKNRERFATIAAMPNKVGQEALRAKLQSWKERIASLS
>nsp29260	nsp29260	acyl-carrier-protein S-malonyltransferase( EC:2.3.1.39 )	2983193:2983585	forward	MW:14879
MNFLIDYNLTGDAVLFWGTLAAEGWIELLSIHFFTFKQVELPTDSSDRIVWQFAQANHMILITANRNMKGTDSLEQMIRENNTANSLPILTIGNPDRLDERGYREKCAVRLVDILLDIENYMGAGRIFIP
>nsp29370	nsp29370	hypothetical protein	2992205:2992351	reverse	MW:5703
LKEHFQKYVGILVNKYTYFPIPEQFPRVADQIPQQLTEIPLFKLALID
>nsp29420	nsp29420	hypothetical protein	2996833:2996964	forward	MW:4485
MRQGGRVLGAGEKRQGGRVLGAGEKRQGGRVLGAGEKQLNQHS
>nsp29460	nsp29460	hypothetical protein	2999326:2999526	reverse	MW:7393
MTSQEFLENLATAATDPEKLMVVAEYLETTAMDNATTPRWRSIPYSSEIEMALKNLAFHLEGLAET
>nsp29470	nsp29470	hypothetical protein	2999656:2999841	forward	MW:6855
VKTYVILFSPLADKQAELSPGHQTQVIRQVEQSLPEKMYCDGSWTADQSLGKLKCSNINYP
>nsp29510	nsp29510	hypothetical protein	3002538:3002651	reverse	MW:4325
MTIAIKNSAAKVPFQMQIRTLPESKNFRRTFMILTIQ
>nsp29620	nsp29620	hypothetical protein	3017160:3017288	reverse	MW:4789
LQYPSGNSFDKITSYPQSGAVPISRSQKTFQLTRKLLSFFHL
>nsp29700	nsp29700	hypothetical protein	3024730:3025038	forward	MW:10871
MANNPQQPGEYDAVLGGQNQAPENAAVLGGIQGVKLRLSNSNPTVRIAALGQVLNYGEVGLDLVIQALNDESLQVQDAAYSFHPNIPDTTTTIIMGYRHRLG
>nsp29710	nsp29710	ATPase, AAA family protein	3025064:3025345	forward	MW:10507
MGALARIAKAPENTTTIFVLRDIHFILKNPDTEKNAPVIRAIKNLTRQLKRTRQTLILTSHILTIPPELKTKIAIKLAGLTQTLPIYRLTKAR
>nsp29730	nsp29730	hypothetical protein	3025764:3025886	reverse	MW:4538
LTVNYVAVKKFTQFCQFHNSSFITAIFDTKLQKTIGILTA
>nsp29740	nsp29740	hypothetical protein	3025962:3026147	forward	MW:6552
MDANSQSANPPDTYSHRLADIVGTAIALVTLTLPVFVIAHYSTDVANNPQPQTYTLPIRGN
>nsp29880	nsp29880	hypothetical protein	3035044:3035211	forward	MW:6251
LCVPMNSVILDRWGDLAFYLTRDFPEIFANGRSECVFLENLSIITQDSPAQSQKT
>nsp29920	nsp29920	hypothetical protein	3037693:3038010	forward	MW:10981
MADAIQNVDIDSTISALQRDLTSIPTDQAVAIINNWQQELSGTDLAEDLGELKEALLSGDTSSIAEILVDLGEDTQNAAANATGDVATKVQRLGELLSQAGNSLQ
>nsp29930	nsp29930	hypothetical protein	3038030:3038200	reverse	MW:6338
VERLYKGLGKNIQFLEMTVNNKYILFSYPIGVLETANLGWCVSLGHNTPDKLLDPN
>nsp30110	nsp30110	Type III restriction enzyme, res subunit:DEAD/DEAH box helicase, N-terminal	3057529:3060243	reverse	MW:103901
MEFRFDANQEYQTTAIEAVTNLLEGQPRIELDMSLILEWGSATVMNRLDLDEASLLENLQAVQKQNDILPDESLQYIEKTIETIRGKKTLSFPNFSVEMETGTGKTYVYLRTALQLFQRYGLRKFIIVVPSVAVREGVLKTLKVTERHFRQLYSNPPYRYYIYDSVNLSQVRQFALSDGLEIMVMTIDAFNKAANVIRQSTDRLMGETPLHLVQSTRPILILDEPQNMESEKSIAALASLHPLFILRYSATHKNPYNLIYRLTPFTAYNQGLVKRIEVASVIKENDFNQVFLRLENITSQKKTITAKIAIHQLQKNGTVKEKVITVKPGDCLFDKAKRSEYADFEIEEINPGSQTVLFKNNLEISIGESKGTDKEAIFESQIRYTIEEHFRKQKRLKSQ…
>nsp30120	nsp30120	Type III restriction-modification system methylation subunit (EC 2.1.1.72)	3060256:3062157	reverse	MW:73553
MNRKDVEKVEITSGDIKAEQIEQLKAIFPEVFTEDNIDFAKLKATLGEIIDDRPERYSFTWAGKREAIQMLQTPSRATLKPDRNESVDFDHTQNLFIEGDNLEVLKLLRNSYSGQVKMIYIDPPYNTGNDFIYPDNYTDTLDNYLELTGQKDSEGNLQTSNPETSGRYHSAWLSMMYPRLFLARQLLKEDGVIFVSIDDHEVHNLRLLMNEIFGEENFVACVCWQKKYAPANDTVDFSATHDFILVYSKQRQFLDSGKPIALIGRMERTEEQNKLYKNPDNDPRGLWKASDYLCNKSAEQRPNLYYPIIHPKTEEEIWPSRTAVWRYSKARHQQNVQDNRVWWGLNQENKVPAYKRFLSEVGGIISDTWWQHKDVGHNDEAKKQIKSLFPEASQSFDTP…
>nsp30150	nsp30150	hypothetical protein	3064140:3064262	reverse	MW:4880
MMAIALQRYFPRSGKYNSLLHKHCVCYQHHHNEIIKLSRR
>nsp30240	nsp30240	Very large inducible GTPase-1	3070473:3077396	reverse	MW:267035
MTHSNENNIDQNIIPVDGANIIPLYQDSKNILQQASAGLALHGMLISTNEEDILQQRFNLITVQGNISLTHPSYKATDNTEEFKSETKESIFKRGVEKFGASIKASAKGNGLFGGLLNASASFSSQKETENINETKQTTTSNYYSKVQYVVMPVAACTITSNQIRLDNNALQELKRIDNILRNPESEYITIQACKDFLKDYGSHALLGTVTFGSISLIVASSSGFSSTEEQNIQNIVNTKLTTQFQIGFIGIGEGSIGTDHSSRNKNQYIYKQEITESKIKIEKLQIGGLQPDQAAIIDRDYRRAIAVWEIICRYHLHEFENPQKLIELLRQEWMNFTGLKDKFQYFVDEIAKINEQTQNLLNQQIPSWIQERQLNTENLNHLIRLRREFKTKTDNNNY…
>nsp30290	nsp30290	hypothetical protein	3081194:3082060	reverse	MW:30967
MRSCGELNQTKTMSAIINNYRQLDVAFLLLNDLTTKLRTAGARISVRKVGNFHRITVLKEPTVASIEQILSYTSGETETPNLSSNGAITSPTEINSPSDYALSEAGGNTVPTVNEEIEDNSVKDAIALPTSSESNSSTDDTPSEDGANTVPTLNEDIEDNSVVDAIALPELPESTSSTDDTPSEASSDTVTVVSDDIDHSSDSNDIIPCDTAELITDSTDSPTPDDFSSEITNIPDSPELASLEDLQTLTLKRLRELAKLHKIPGFSRMKEEKLVTKLHGLATKEQIL
>nsp30330	nsp30330	hypothetical protein	3083933:3085345	reverse	MW:53706
VCLDKDIHLWIDPSLDLEKDTDLVCLSDGLEIINHDGKMPLKKDSSQQITKGYTHQQATATARQKVKVGKVRKGISNKQYTSNAVVPRMPWQPIVHFDCLNNLLVGEGCSSYYNTVAIVKLSTRIEDYMSSVNFSEINVNSSLNHDFINEIVSSISVEVEKLNTCGYQVFNAIAINKPGLHTVTFDHKESKYIGLHIDSFDKDHPWKRRFSSNRICINISTEDRYFVFINKTILSIVKEIEQLQPESIPKETHLDISKLAYYFAICKPHYPVVRVKCPPGYAYIAPTENIIHDGSSENQTQLDVSISFRGFFSPNPSQVINDSQYGDWDLLAVYSLFTKEECQKIVSEVLDNQQYWQEEICSRLQQFFRDLNSNLTIRLTDNLQLNRVNRNSFQLQYGS…
>nsp30360	nsp30360	hypothetical protein	3087724:3087888	reverse	MW:6246
MENKDLLAPNKSTLQSRIEKVKKHKEQFKTPCVVQGLGTTWENWVSQSWSNIAM
>nsp30450	nsp30450	hypothetical protein	3100196:3100597	forward	MW:15057
MNKLYKLFITATAIASVLGWNINVAQAQSQETYCTASAIGALLGLAITGDAETAASVIPSECTENNQPAPKRPYRHQQPSRRDSNDYVNQQRLWLLEQQRVEREREDREYRRVSRCMDNCLASTDPNCMSRCS
>nsp30470	nsp30470	hypothetical protein	3101875:3102219	forward	MW:12190
MSKNLATRRLLGILITCVMITSCSGGTSSNTPPIYPTEPTEPPEPPQTLTITVPSLGYVATVDRNTTFGEINSTATDLTGQCVDRFGLSQQGTTCRAEVQAAQREAVRFINQAN
>nsp30690	nsp30690	hypothetical protein	3130530:3130724	reverse	MW:6971
MKNNLGFVVKLLVISSLLSVLIKYAGPNVSIMATDANALIIVLLPTVMIAIALFWRFQSAPKQN
>nsp30730	nsp30730	hypothetical protein	3133650:3133769	forward	MW:4469
MPLRLLEMSIADTAITLTSFSWLCLGYWRSPSLILPLQM
>nsp30800	nsp30800	hypothetical protein	3139723:3139851	reverse	MW:4704
MDFPRFPYSPLRPQTTIAIDQVNTTKSDTQPSVKVAIVLLSK
>nsp30910	nsp30910	transposase	3148911:3149072	reverse	MW:6169
MISFTVGIVSYFVQSIYQNHSSIVPRIIQGILKFNTQGWAEEQNPTFARLFYK
>nsp30920	nsp30920	hypothetical protein	3149699:3149836	forward	MW:5229
MNTPTDQQSALVRETLEGKRMSCPSRFDQEMLFAIYKANYTSNKQ
>nsp30950	nsp30950	hypothetical protein	3152296:3152409	forward	MW:4251
MGNHLASDLKIVLWELICTLDWQYFLQLLEPSSSSSI
>nsp30980	nsp30980	hypothetical protein	3156679:3156795	forward	MW:4280
MSDRHCNSSRRSLRSLFINLQPSIQIGQHPASGMLRGK
>nsp31150	nsp31150	hypothetical protein	3170939:3171130	reverse	MW:6874
MVFSMSCYGVANSLHSSCCKNLFTRVTNGSRMIRSYNDKGEWVSLTLVTEKLAKSASAFSSTA
>nsp31530	nsp31530	hypothetical protein	3214888:3215043	reverse	MW:5799
MKNISSKLGCSPKPQINTDELHLIGIHGYSFVVDIIAFTQNYLTQAEFYPR
>nsp31620	nsp31620	hypothetical protein	3225344:3225457	reverse	MW:4111
LDWEFSVQAPPLQGGINPKSQIVNPKLFGSPLYLTKK
>nsp31630	nsp31630	hypothetical protein	3225461:3225574	reverse	MW:4215
LDWEFSVQAPPLQGGINPKSQIVNPKLFDRKILDFGF
>nsp31640	nsp31640	hypothetical protein	3225578:3225691	reverse	MW:4215
LDWEFSVQAPPLQGGINPKSQIVNPKLFDRKILDFGF
>nsp31700	nsp31700	Ferredoxin--nitrite reductase (EC 1.7.7.1)	3230088:3230501	forward	MW:14524
MIIHRISVGSGEWGVGSGEWGVGSGEWGEEERGAGGFLAGEKRKGGRGLSSRGEEERLLSNPKFKVISYSPLHPAPRTPASLLPLAPCTPPPCLFTPPCTLHPAPLPLYSPLHPAPRPCLFSPALLPLPSPYLLSSK
>nsp31850	nsp31850	hypothetical protein	3249084:3249224	forward	MW:5039
LGVGRRSRGAGSREQGERNFSIPNPHSPEEERAHRSIGARGSEKLL
>nsp31860	nsp31860	hypothetical protein	3249237:3249362	reverse	MW:4146
LGIGDWGLGIGEKRNGCRGQGAGEKRSGCRGQGAGEKRNGC
>nsp31940	nsp31940	hypothetical protein	3261784:3261921	forward	MW:5288
VQVMMKFPQKQLPDSASGNFMNNIKFFINTHNKIYVAKFGWENSH
>nsp31950	nsp31950	hypothetical protein	3262615:3262929	reverse	MW:10615
MFDQLFTEVSVAEQETISGGLLENGTLNLNGASTSFFAQQTNSTSFAQSGPGGSIAGGGNSSNTVSTTGLTVNILTMMPPMPPMPPEPEPEPNPNPPNPGPVNP
>nsp31960	nsp31960	hypothetical protein	3263218:3263487	reverse	MW:8916
MTNPLFNELSASQQETLVGGLSIGSLNFSGTTFVGLQTASITNAASNADGSIATGENASVGVNTSGANLNGLDIPADFNLASLFAQFGF
>nsp31970	nsp31970	hypothetical protein	3263550:3263801	reverse	MW:8732
MLNQLFTEVSSEQQETVVGGFTINSSQTGFFGSQQFTSTVTTSTPDGGSESTSQTINIEIITEAFTANGLNLPEGLTFAAIFG
>nsp31980	nsp31980	hypothetical protein	3263914:3264162	reverse	MW:8629
MSNPLFTEVSSEQQEIVAGGFNFGSTFFSGLQETSFTQTISTPDGGSQSTSETGNVIVLTFAETFNGINLPANFFSAPAPQP
>nsp32010	nsp32010	hypothetical protein	3266019:3266165	forward	MW:5506
LPLAVFCRKFRLIELTQVFGVVLSLLVIISIHILLSVKRRAVIVELYL
>nsp32130	nsp32130	hypothetical protein	3276107:3276397	reverse	MW:9873
MKANKNTSFFKMLASLVGVAGVSALINVPAFALTHLSESTTGTIHSQTVPPRDDTAPGTQPGEPGKPGEPDRPGEPSEPDQPGQPSEPGQPGSEQD
>nsp32170	nsp32170	hypothetical protein	3278945:3279070	forward	MW:4823
MRQFCKINNLLQTNYQQSKSIAQRVLAMTEFCQYACYGNSQ
>nsp32240	nsp32240	hypothetical protein	3285286:3285537	forward	MW:9211
MLSGIKQKAVVGKDGKIELSTTELPEGTVVEVIVLFEQPTEEDETTYLMKSEANKTHLLKALENVEKGNLIYVDLDEYEKGGI
>nsp32290	nsp32290	hypothetical protein	3288719:3288859	forward	MW:5008
VRVSLWSIAISVMIRLTPGENFLLETQGQKTGRGAGGTWLLYTPSC
>nsp32310	nsp32310	hypothetical protein	3291074:3291220	forward	MW:5743
LLLFGFCPSVEKCLELYINIEDEPAWLDEDDYLESWLESHCLIFFSTR
>nsp32380	nsp32380	deoxyribose-phosphate aldolase( EC:4.1.2.4 )	3296577:3297452	reverse	MW:32979
MFNNTEWLTENSNGKFRINSRAIYRDLSSKIVNKLDQNLSVSEILDWMRNETSKAFREKYSQNPQVGALNKATGGWNELMATSLLSEIVLNINQENEVCIAVFSMPNSRPQIEGVDQSYSSFLNLFKNEYFANINNASAKIKPFKDNIFMPSPDDIIAVIEDEKNSKIVNSLLEQQARDPDTLALYNSFKGKLGIKEVKAAISLKTSNRPDRRYQPLFEAAMVKAMGYVLQQIWKYFMVVSELTPADRTIFSTAIAPHGVALEKNLKLVDGTYLYSRKADLLPLVNDAIKK
>nsp32480	nsp32480	hypothetical protein	3309195:3309308	reverse	MW:3734
LLLAKGDVKNPYPALLRVGTSPGLAVEQIAEAGDLSG
>nsp32490	nsp32490	response regulator receiver domain protein (CheY-like)	3309778:3313668	reverse	MW:138429
LDNEGPGGNTAVHINGSDNSFVSFGTQIGQFGTSDFTLAFWLQTKESYRYFDIAGNRAAGSHGNFFCIRMTGKHESRPGGIIASEVDQDQNGTNYIGVESKTAGFNDGKWHHLAVVRQGKSLKLYIDGVILGNATGNGVANIANGQAFKLGRSLVGVDNKFAPDARYSGLRVYDTALNDSEISSLFSTATATKLPTNSKIKLKSWKGDYLHRPDTAQGVTTWNTGIGNEWIVESIGDNKIKLKSWKGDYLHRPDTAQGVTTWNTGIGNEWIVESIGDNKIKLKSWKGDYLHRPDTAQGVTTWNTGIGNEWIVELISTVEQTVVNTKNILVGIGMNNQLFTRKTLTSNWEYIPNSGSVLGITVMADGTIVGIGMNNQLFTRKTLTSNWEHIPNSGSVLGI…
>nsp32520	nsp32520	Transposase	3315141:3316220	reverse	MW:41039
MFKPHEFAEKIGVSVKTLQRWDNSGKLPAKRTPSGHRFYTENDLLIIQGLKPTEQHRKNIVYCRVSSNGQKPELRNQITAMETFCLNRGLAVDEWVSEIGGGLNFKRKKFLSIMMSMLQGEIAIIVIAHKDRMCRFAYEGLPHTTCKSITISRTADSWFIAFAYEQEHEPTLKKYEVVGVDIGVKELATLSTGVVFPNPKHYKTNLRKLKRLSRKLARKIKGSNNRYKAKITLARHHAKIANLRKNTLHKITTYLCKNHAKIVVENLNVSGMLSNHKLAQVIADCGFYEFKRQLEYKAKKFGCEIIIADRWFPSTKTCSNCGHIQDMPLSERVYNCQNCGHSMDRDLNAAIVLSRLAKP
>nsp32580	nsp32580	hypothetical protein	3320011:3320175	reverse	MW:6303
LRLQLKKLFPTPHSPLPTYASKYGYATQAIKNQSRLLYIHYLQALQFRDGTNHT
>nsp32610	nsp32610	hypothetical protein	3323198:3323323	reverse	MW:4715
LGDATLNDIHSIVENCRVEVHLTGDFQQLSAFFQPHYLSLW
>nsp32620	nsp32620	hypothetical protein	3323744:3323860	forward	MW:4259
LLLLSNSIKLSLNKFYIHQLWENVTEPTDEGDGGNEGN
>nsp32700	nsp32700	hypothetical protein	3329322:3329699	reverse	MW:14064
MEYEKFVDAAGKLPFIPDRETADAAVKAVLGILASKLEDEQAHQLSDSLPEPLNYERLHSHQIRKLPISADEYIAVICEQFKLDDIQASELIQETLRVTKEAVKDKINEFTSRLPADWSALIEAA
>nsp32710	nsp32710	hypothetical protein	3329722:3330183	reverse	MW:17522
LTGAIAMTMTGLDIFDTTIQTTIPWVNDLCNKLGWESKHQVFQALRATLHALRDRLTVPEAAHLGAQLPILLGGFYYENWRPGATPTKERNKEAFLQHIRDYFRNTDPEVDAERVVRAVFQLLAERITRGEIEDVINMLPPALRELWPEEVRA
>nsp32770	nsp32770	hypothetical protein	3335686:3335856	forward	MW:6272
MERLYIICNQMSIGHWEVTVFSPQHPAPSPPASLNSCTIEKFLNCFISEATQGSIF
>nsp32810	nsp32810	hypothetical protein	3338701:3338847	forward	MW:5640
VSRRGAEAQRGRELKKFKFSNGFFLRYHDNDSHYFMAMVSSVIQSEVI
>nsp32840	nsp32840	hypothetical protein	3340879:3341061	forward	MW:6902
MERLYRGFDIITNPVHTSNQQRPKTGKAENFAASDRIRDQLQELGTTLIDQSDGTTRWHS
>nsp32900	nsp32900	hypothetical protein	3345606:3345746	forward	MW:4875
MSDLNRGIMKFKGADSPKVVTISTVLLLGSIAALILWALQAAYALN
>nsp32930	nsp32930	hypothetical protein	3349423:3349542	forward	MW:4385
VINGSSDFIKVIIFTINLPDHQNLGKLISNIYSNKIEIL
>nsp33010	nsp33010	hypothetical protein	3357865:3357990	reverse	MW:4841
LLMRSPTYEVLSLQSFYNISGASICDFFHTSKHHPIFFMFQ
>nsp33050	nsp33050	transposase OrfB	3361665:3362741	forward	MW:40966
MLLSIKTKLKLTKAQEIIMSKHAGIARFTYNWGLATWRQLYKDGFKPNKYILKKFFNNHVKTEFDWIKEKGICQKITQYAFDNLGDAFSRFFSAKSDYPNFKKKGRNDSFTIDAGGKPIPVGGKSIKLATIGWIKTYEGLPHTTCKSITISRTADSWFIAFAYEQEHEPTLKKYEVVGVDIGVKELATLSTGVVFPNPKHYKTNLRKLKRLSRKLARKIKGSNNRYKAKITLARHHAKIANLRKNTLHQITTYLCKNHAKIVVENLNVSGMLSNHKLAQVIADCGFYEFKRQLEYKAKKFGCEIIIADRWFPSTKTCSNCGHIQDMPLSERVYNCQNCGHSMDRDLNAAIVLSRLAKP
>nsp33180	nsp33180	hypothetical protein	3374498:3374644	reverse	MW:5292
MIYQFIKIYDGGFKSPTNAYHLSALGYEFSVVVNADIVGGLKPIINLN
>nsp33350	nsp33350	hypothetical protein	3394799:3394924	reverse	MW:4826
VAVMLYPQVVDRGNWFVVEQAFTFDSDRRELRRQIANLSAQ
>nsp33440	nsp33440	hypothetical protein	3405760:3406101	forward	MW:13110
MTKAETETVKQLAIALPMNAIQSFCQRWQIVELSVFGSILRDDFNAESDVDFLYALKTNTRWRLSDLIDAEEELEKMLSRKVDLVGKTTIEQSHNWLRKQNILSSAKVIYEDE
>nsp33450	nsp33450	hypothetical protein	3406151:3406435	forward	MW:10574
LFVSGMTKAEFAEDPKTIAAVMYAVAIMGEATKRLSNEFRSQHSHLPWKELAGLRDRLVHDYKNIDLDILWDVVSVEIPALLVSLAPLLPKKDE
>nsp33560	nsp33560	hypothetical protein	3416422:3416550	forward	MW:4807
MGESIVLSWVVTKPPKSKAPSRLEERFEFAEKLLSMSQSINR
>nsp33610	nsp33610	FIG00812471: hypothetical protein	3420750:3422849	reverse	MW:76834
MPDLTDIPGISQIWTRTKGDPRIKIAILDGAADLERSCFQGANFSQFQPYWSEDIELNEEYFYYLNLSLEFNQQQKDKKDDPDHDKEEAKKEREAFFAPFPPAIRQRIELSSHATHISSTILGQHGTPAPGIAPLCTALNIPISFAGDDFISPINLTHAINTALQWGANIIHIAACHPTQTGVAPDLFARAVKQCQENNMLIVAPGGNDKGECWCIPSILPGVITVGAMRDDGQPFKFSNYGGEYQNKGVMANGENILGAQPGTEEPIREKGTSCAAPIVTGISALLMSMQLQRGEQPNAEAVRQAILNSAIPCNPETVEEPERCLLGKFNIPGAFQLLTGERLEPHLQPLSLEERGVKISRSHVLPGNATSEALPLTIPSGRALEKAFPAGDWERETG…
>nsp33640	nsp33640	hypothetical protein	3423819:3423944	reverse	MW:4830
MANRVHNFYINKPVNNVIVGFPERELINGVIKNFSLYYQMS
>nsp33650	nsp33650	hypothetical protein	3424061:3424225	reverse	MW:6555
MVNINHNLRYINEHKQAFDIEYFYPLDIFENFAEQIEDCTIECSCKLEQDKILL
>nsp33670	nsp33670	FIG00566376: hypothetical protein	3426861:3427064	forward	MW:7832
MRLPKLSPPVKRPDIIYPHRSVDVIHGRVEDLVHIRMDLLHGANYNDPAAFQNRSYQQIKSSCRCMF
>nsp33680	nsp33680	hypothetical protein	3427052:3427267	forward	MW:8167
MYVLGIIKIMSKQKKTPANSSQPEPQAPAEIERKLLSTGLEDYGFWSQEMARQKAAQTEPDKPFRRGRIWC
>nsp33690	nsp33690	hypothetical protein	3427268:3427450	reverse	MW:6896
MHFNEVHHSPLLAPPEIPPLRGEEKDKPLIWEGVGGGVVVSHLTDNRYSNFGYARNWRFK
>nsp33700	nsp33700	hypothetical protein	3427430:3427555	forward	MW:4858
MYFIEVHTAIGKSERSGFRRAFTRISDKEIKEKGQKLRKCI
>nsp33720	nsp33720	hypothetical protein	3428458:3428628	reverse	MW:6344
LYYLIFPCIDSIIQQQSLVIGHWSLVIGHWSLGKNFSSAPHSPLPTPHSLLPHLKR
>nsp33740	nsp33740	ISSoc2, resolvase	3430543:3430890	forward	MW:13245
MKYLTPEQVYKQFGYHPKTTAEWADLGKIECIRSPGGHRRYPESAFIKTVSTDKERVLYARVSTKTQLLDLDTQIEFLGKTYPGCRVVKDVASGMNWKRKNFLKLMTQVAPESNL
>nsp33750	nsp33750	hypothetical protein	3430945:3431073	forward	MW:4722
VVLQPSRLQNCCGKQCQTITARRVNAGFYGYHALLFLQTLLP
>nsp33800	nsp33800	hypothetical protein	3435033:3435338	forward	MW:11040
MTTYNIEFKDGILRVRFGEPAQNDQIVKDAAARLEEMTTSGELTGGQLLKINGPISIPVAFVLAHKLSHIYGAIGLFDPKIGKYVISITHNPAYKLGDLID
>nsp33810	nsp33810	hypothetical protein	3435604:3436149	forward	MW:20625
MVISSEKVALQVIQQAISALAKWANFAHPSLDNLDKNEFPEVTRAKEILDWKPETKVEILSLVFDSVNLSDKPQKETTKHYHPLKAIDNDDKEYPDIPYPLNSAPTSEQQQAFKTEINDALSKYLKDNWENLSLLMLILEKFGSCLSFGEADVAFPNTQALLDNFRSLREYIQRLLPGNES
>nsp33820	nsp33820	FIG00393535: hypothetical protein	3436146:3437228	forward	MW:41320
MSVWKLVELNFERNLAHFGEVGIGMETTGDRIRSDSLFSAWVSNYARLFQKEGVEELLQLFPTDKQPQLIPPFRISSTFIYRQVGVNIIYYLPRPLKFPINYPDEDLAFFKAYKKLNYLPLEIWERWYQGTGFTTDDAEELEKHISDKTQGKLLATAETFNHSKACKIQQLPKIAIDRNTRATNIYHTGFVQFAWEKDKNPAGLYFLLELSPEGEKLADKLQAALHLLGEEGIGGERSSGAGRFKVSWLELPKNWQKVVNFKGGNHHTLMSLFWDDDISSDLLKNSSYEILERGGWIAESQLRRQMVRMFSEGSVFSTLPQGKLVDVKPKEFTKHSIYRSGISLSLPIKVQEKENHGCCV
>nsp33830	nsp33830	FIG00392758: hypothetical protein	3437212:3438498	forward	MW:49300
MVVASESALKKPDFYESKRIQLTSPLLHIGSSVSKLNPFEYVQIAKKVYLPNQEALAKGLLKKGGSFLNDYIQVIEERQDITRLLKQAFGDEWWNAKDTDENPIFPKDAISQNFTQERITDLRPMIRNGMGYLFIPGSSIKGAIRTAIAYHLLKYPDRYQVPLEYRSSQIEDRLKNSLGELRNKHKQKFADDKLFMDNFFSNYTLNYQGKKLSGSSQNTDFLRCLKVSDSEPIIERKVPSKTGKSIPVNFSVVGEVIVSSRYPDYLAKYKASIYAEMARNVNTEFTLTLDTEMLSWFEHKQGMKLPFKNLNELLQICEDFAQEQWDYEHDYWNTIENNPRASGKNLDFNHIRDLYEPEKCPYTLRLGWGSGMTGTTVGLCFDDEMRAEIRDICGIKAPG…
>nsp33850	nsp33850	CRISPR-associated protein TM1812	3439277:3440533	forward	MW:47376
MKTIITFLGIQAKKTTYSFEGENYDGEVFAEAIHQFCNYDSMLVCVTSEAKKRTFPILEKLGDERIQAVEIPNGETTEKMWETFKTITEKVHENDHVIFDITHGLRSLPFLVFLFAAYLKAAKNVTIEAIYYGAWELGSSNNGIAPVIDLSEFVSMIDWLTATERFVEIGDGQALANLLKTAIPSGDELRNNPASRPLRSNLEKTAKIIENISLALNVTRPIETMESATKLEEILKQAAASFAERAKPFSLLSERVVKEYGQFALEDPTDQAALAENLWLQLQMIEWYIQRDRIVQAVTLAREWLISVLVLRFDESMFDNHNSRKYVEYAINNAVEKAKPSPRPITPSRCDDKFAALPQADELVKVWSQMTLLRNDIAHVGMNLNPQPAFKLKEKAVSL…
>nsp33960	nsp33960	CRISPR-associated protein APE2256	3447978:3448700	reverse	MW:27076
MRRVVISTIGTSLLTNQIKRSEESEKDWYSQLRDSANLTLENTSKEVILIIETLKTRAIEKLEKCSIPQIRSASAELNGIYGLYQEKLQDGKQDIHRLISTDTAQGKATAEIVKEFLRKQGLFSTDIYTPPGLSTATSQEFSEGIDDLIVWLRQEVLPLKDSYKICFNLVGSFKSLQGYMNTIGMFYSDEIIYIFEGKQSNLITIPRLPIKVDESQIEKYAVQFALMAEGAGLSLSEVSR
>nsp34010	nsp34010	CRISPR-associated protein, Csx3 family	3453586:3454506	reverse	MW:34212
MTEPALSLHLSESVISQSWKYQFLTISLTKSDRLIEPADLRNLELPCGIDTTGGVVISGRAPIWLYAYLVHELHPTAWVACYDPRLGAVVVATHTHLVRIGDVILIEPPNGRQKELCPALMIVGPPDSGKSVFSHALFQALLAENPEIYLQRAHWDGEGNYLLELEATTTEEEIEAFKMRDRGTLTERFFPYHSQVILQLRRQKSLVIVDVGGMVQPEKLPILEACTHYMIISSQVAAIDAWHEFCGARGNLKPIGVINSVLSPTEIIHQEQPYLEMTAGPWIRGNAATVPHAFLKRVRDLIILNK
>nsp34050	nsp34050	hypothetical protein	3456954:3457073	forward	MW:4551
VVFDLTRWCFAAKLNISADYAEFNSSVILRLSFDTYRFA
>nsp34060	nsp34060	hypothetical protein	3457058:3457210	reverse	MW:5617
MKNKLHLPLIIIEVLVSVPLRGNGYEKPHEVETVVIFSFQGAVAPDYAKR
>nsp34070	nsp34070	hypothetical protein	3457332:3457448	reverse	MW:3951
LRGNGYEKQSNIALAAATALPTFPSPCGEMVMKNASPD
>nsp34080	nsp34080	hypothetical protein	3457429:3457542	reverse	MW:4247
LAVSVPLRGNGYEKPQVMRMQLKEFTQGFRPLAGKWL
>nsp34090	nsp34090	hypothetical protein	3457660:3458367	reverse	MW:26446
LYPTHYKYYIAIRFDNLVINSKFPSPCGEMVMKNKGIEEVCSPICSLRFPSPCGEMVMKNMGCYNPRTKTVTFPSPCGEMVMKNMVRKRVKRRGALFPSPCGEMVMKNPINFDPDLYTPEYLFPSPCGEMVMKNQFTTVRRQNSPKFPKIVSVPLRGNGYEKPIGDFPSEPEIVLFPSPCGEMVMKNAYINYGGKLLLKMFPSPCGEMVMKNISSCTPNVSTLGGSFRPLAGKWL
>nsp34120	nsp34120	hypothetical protein	3459467:3460276	forward	MW:31036
MRNDKHPIPSQVKKSWLLYSITAIILITSLVGLAVALLPNAIIEIQRDILFIISAIYLLASCSFFLWIYLRNQDQEFVGILPKAIDDLKRVGREYYNNTAAIQDNSVFVEKLHNGIEREFSRFVESNKSLENLLIEVRQEKGNLQRELENWQESTIEFFQLLERALELQQNPDVQESLKKNLKEFERIVNKRDFYRIAPTPQDKFDEIQHECKGEEPSSEVEPETILKCERWGYKSGAKVLQLAEVILGIAPENSNASEASNPIEISQV
>nsp34150	nsp34150	hypothetical protein	3463004:3463693	forward	MW:26024
LLEAGAKYINPQILKAALTFMSAAKRFSPDNAEIATIQREISEVVNAFNEYDLLKDDYQIINGFKRLAGFRILNALGSEDSASERDRIFKDIISEISNSTDSEVLASAKRIKSKYPAIYQLNAEFFARLEKAAAEISRKQQYQPQTQPSNNSSDDCFVVTATYGTPHAAEVIKYRHFRDKYLRKHNLGRKFIHHYYHIGPLAASQIKKHPNLKKIMALILGKLAKYLPN
>nsp34160	nsp34160	Type II restriction endonuclease, putative	3464063:3464896	forward	MW:32264
MNKQERISKAIKDVISEMMERVMERVLITDPFIKENHRSSKPMYAALVPDEIFKGSHFERRFVTPFGSVWEKLAQVVALEAHGNCEMGHTINGTIGQESLRRIQEILNKLEHSKGKEKIKPNWEQELKYIKAGGGQLIPVSVVCDIFIENKEHGTRYAFELKAPLPNSDQTKVSKEKLFKLLAMNPTVVDYAYYALPYNPYGKKENYKWTFPMRWFNMYEDESVLIGDEFWELIGGEGTYSNFIKEINVLGKDYKERIYKEFLGIEPPQDFEEGFLK
>nsp34190	nsp34190	FIG00391621: hypothetical protein	3466936:3468378	forward	MW:56386
MLQAIRSPTPQILHWLAAGQLANRFHRAIRHWWILNQLYGSDGQWGHYLPKYFTYSQLRDRLFAETHPKSEKLNPPEITAKCRDLTCICHRTCVEILEKSGLHISENQWQTEILQLSGINPQHLQEQLQQRPFATVHRSLRDDLKQLTHLGWLRKVNQGQYQCLPQTELPTPPEIAIAQPKFIQLSIPQTWELLHVLESVAFVQPNLNLIVENLWEQITHNSTSPLTQAPQQRIFLHLDYILSTETQDQVDNYQEQIEQLWRKIPGGVVQFEYWVTAENKVPVTVYPVCLHYLRRAKYLSAYGLDPHNNIAWHNYRLDRIASQKLKVLAWGDPAVPKPLKQMWYTGELPTPDYIQTELDAAWGFNFYLQREFLILRFPPAFASRYVDNTFRHPSFCAIP…
>nsp34230	nsp34230	hypothetical protein	3471984:3472142	forward	MW:5858
MSVRIETFPKLSIKTVIVVRLKTPGIPSPGVLLFLSNQYSQKHQISYIIDNS
>nsp34300	nsp34300	hypothetical protein	3483718:3483843	forward	MW:4793
LIKITVFIMVVRHREFPQLTNKELTLKVNTKDNLLVADIQT
>nsp34380	nsp34380	hypothetical protein	3493106:3493270	forward	MW:6423
LGYTHPTGWLYFENLYIFYLFNKIILPYQSNNNILKSNCQPPNTLFLPGNREKN
>nsp34500	nsp34500	helicase domain protein	3507429:3508760	reverse	MW:52618
MRKAKIYYARIDELWRKEEKLAYLEKLQHTGDVEWQEIKPDKNHNWLTEGLEDEFEHFIAIGNREAKSAAIQNQKVVFKLFSLGVSTNRDVWVTNYSIKILESNIKNTITNYNEQVIKLKNSETSVVNVDEFITYDDGKISWSSTLKNHLKRGTLNKYDLTRIRYCLYRPFCKQYLYFDKILNDRRGQFPVILPTPETEEENKVIWLKVGSEIPFFPLVVNRIPDLLPQGGSQCFPFYTYDEDGTNRRENITDWALEEYRNHYQDTTITKWDIFYYTYSVLHHPDYRERYAANLKRELPRIPFAPEFHPFAIAGKQLAEIHINYEKQPEYRLKHLENKDLPIDWRVEKMRLSKDKTQIKYNDFLTLTGIPPEAFTYRLGNRSALDWIIDQYQVTTDKRS…
>nsp34510	nsp34510	hypothetical protein	3508757:3508969	reverse	MW:7954
MSQWSSTKARKVLAALEKIGWCVKRQTGSHKILAREGWDDYVFAFRDSDEIGSKMLARIAKKTGLQPEDL
>nsp34520	nsp34520	hypothetical protein	3508981:3509247	reverse	MW:9780
VLIYLLKKESRGDFMQSSIPSQFTIEVEQEDDGRWIAEILEIPGVLVYAFTQQQAISNVQALALRVIADKLEHGEICLGLTSLTFVAA
>nsp34530	nsp34530	helicase domain protein	3509216:3509800	reverse	MW:22253
MNIEHEYFEQAGEYKSFEGICLVDTFEDQNITQLDLFSPENMKRVEKQRQSNLFVIIGNPPYNVGQLNENDNNKNRKYTNKDKTGIDDLVSKTYGKASKATLKNKLADPYVKAIRWASERINDEGIIAFVTNNSFIEQIAFDGMRQELEKKFDKIYIFDLGGNVRKNPKLSGTTHNVFGIQVGVSVNIFVKKRV
>nsp34630	nsp34630	hypothetical protein	3523108:3523278	reverse	MW:6525
LWIEQRLLIPELWIQKKYKGFWLGRYSKSQKSKVGAGMARPRKLHISKPAPTVTGF
>nsp34650	nsp34650	hypothetical protein	3524770:3524898	forward	MW:4768
VNERGVNTQFGQQFDSARIHLNQKQVHQTLRSLGGFCFAAYT
>nsp34670	nsp34670	Transposase, IS605 OrfB	3527336:3528415	reverse	MW:41039
MFKPHEFAEKIGVSVKTLQRWDNSGKLPAKRTPSGHRFYTENDLLIIQGLKPTEQHRKNIVYCRVSSNGQKPELRNQITAMETFCLNRGLAVDEWVSEIGGGLNFKRKKFLSIMMSMLQGEIAIIVIAHKDRMCRFAYEGLPHTTCKSITISRTADSWFIAFAYEQEHEPTLKKYEVVGVDIGVKELATLSTGVVFPNPKHYKTNLRKLKRLSRKLARKIKGSNNRYKAKITLARHHAKIANLRKNTLHKITTYLCKNHAKIVVENLNVSGMLSNHKLAQVIADCGFYEFKRQLEYKAKKFGCEIIIADRWFPSTKTCSNCGHIQDMPLSERVYNCQNCGHSMDRDLNAAIVLSRLAKP
>nsp34740	nsp34740	hypothetical protein	3536003:3536155	forward	MW:5526
MSIRDRQKNTGLSLAPGQKIVETAQSIMNLDDIAEIVHTFSLTFPPQPSE
>nsp34750	nsp34750	hypothetical protein	3536446:3536577	forward	MW:4963
MALVNKHWVLYKIFESITSLLGNILILENLSIKIQLHRVEGKS
>nsp34860	nsp34860	hypothetical protein	3548191:3548307	forward	MW:4274
MQGRPPHCLGLIVILSSRTDIQNNSIISLKMRDRTPLV
>nsp34930	nsp34930	hypothetical protein	3553100:3553342	reverse	MW:9010
MNAHKIEVILTEDGTLKLQGLPFHAGEAVEVIILPAKTLQNQADPKSQSDKNLYPLHDTQPYQYDDPTEPVALEDWEVLQ
>nsp34950	nsp34950	hypothetical protein	3555633:3555779	forward	MW:5499
LDFGWKNQNLKRFEATDLIHGTNLKSQIPNPKSQILDFEQLPSGMKSI
>nsp35110	nsp35110	hypothetical protein	3573980:3574117	forward	MW:4763
MLLSPILGVRLMSQGFETKSADAPKNSSGQRKSTQVADIGSIQQS
>nsp35240	nsp35240	hypothetical protein	3586647:3586850	reverse	MW:7377
LTEEAGEQGAGSRGDLEFPCQKGSEQLNLFILKGKIFISRCFAQEIMRPCFRATTLIYGVFSPVSCS
>nsp35360	nsp35360	FIG00572231: hypothetical protein	3602877:3603500	forward	MW:23827
MLCYSSYMSKLSISEAAKLKGVSVSTLRRWETEGKLIPERTASGHRRYDLAQLLGIKPDLSYTIGYCRVSSHDQKEDLERQKQVVELFCAQNGWQFEIIEDLGSGLNYSKKGLKRLIRLIVDSKLERLVLTHKDRLLRFGSELIFSLCEHFGTEIVIINRTEDSTFEEDLAQDVLEIITVFSARLYGSRSHKNKKIIEELKEVAVRL
>nsp35390	nsp35390	hypothetical protein	3608938:3609057	forward	MW:4376
LKINLLETKKVWTGSILDEDTSWALGEIIVVLKPIVLLN
>nsp35400	nsp35400	hypothetical protein	3609462:3609650	reverse	MW:6418
MSAYLPSDKVLGILSSLRVRLEARNKSTGGSINCSALGGGSSDNIKLLFISYVALATVAIMS
>nsp35430	nsp35430	hypothetical protein	3612876:3613025	forward	MW:5648
LVNFCVFIEDCCGERLLKLSTLYRINMKLHIISTPPLTPPRQRGGELDF
>nsp35500	nsp35500	hypothetical protein	3618690:3618803	forward	MW:4534
LNQIEKCWSWLKSRIRKQLDQFDCLRDAIEDVLHFVS
>nsp35660	nsp35660	hypothetical protein	3633008:3633139	forward	MW:5133
LLSKPHPVSLVSQDRERFCHTQKLINEQWAKSKNLPKWQPYSD
>nsp35730	nsp35730	ATP binding protein	3639951:3641222	forward	MW:48053
MKVKRLKMQSFRGIGDLTLDFNQNEPTILIGINGVGKSSIIECLAILLSRFTSSIQHSTPSGRLFTEEDITNGEKETHNEVNISFDSEEITWSLTKVKKGRNKDTSSNLSAMTKVAENIKENLHISHIFNIPIVVYYSTNRAVLDIPLKIRTKHSFEQIDAYENALTGNAITGLGSEFRIFFEWFRRQEDLENELRLENNAAYRDKQLEAVRQAISSLIPDFSNLRVRRSPLRMTLQKQGEELIVNQLSDGEKCLLAMVGDLARRLAIANPGLPDPLQGSGIILIDEIELHLHPKWQRGIIPDLTRTFPNCQFIVTTHSPQVISDVKPEGIYLLEKTDQGVIAKQPESSFGRDSNRILEDLMDVPERPQEIKDSLLELFRMIDAGNLESARNLRQQLAN…
>nsp35740	nsp35740	hypothetical protein	3641219:3641869	forward	MW:24874
MKYIKKNREPEKFSSWKALENDDWKPSWDDNFQAPEKQIVHDALLQEQGYICCYCGMRITRKNSHIEHLQPRSAYPQLALEYTNFIASCQGESEEPPPIPVHCGHQKKYWYDERLMVSPLEINCADFFHYPASGEILPTDDSGKKAAAETTIEKLALNINKLQNMRKLAIDATLLGIEDLTDAEIQQLAQGYEEMDSNGQYTPFSAAIIYLLKNYF
>nsp35780	nsp35780	hypothetical protein	3648635:3648748	reverse	MW:4196
MGIENGARFQRPRRGSQKSKVLNPLATNETNTFFWSG
>nsp35800	nsp35800	hypothetical protein	3650134:3650268	reverse	MW:4615
LSNLRNQAENTVADVDITLLGVITGDLKLIAKSLVMIGKAGDSF
>nsp35840	nsp35840	hypothetical protein	3655016:3655150	reverse	MW:4742
LGLAPQGGNQKSKVKSQKSKVKRIVLCHSESVGIKEIAIGKHYP
>nsp35950	nsp35950	hypothetical protein	3671386:3671670	forward	MW:10731
MLVRAYVTQCHLMRFSYRVQAKNKAMKTPIPAIVQCQNQSATGCVSSVLRIISPPNILRLITRQNSSQSTCCQGLSQDFQRLLGRERFNNIVRF
>nsp36090	nsp36090	hypothetical protein	3685600:3685758	reverse	MW:5662
MLVTETVSSNPENTGNSKMEDKTAYQESMEARFSELGAKIDQLQAKAEQAPG
>nsp36100	nsp36100	hypothetical protein	3685863:3686021	forward	MW:6008
MEVIYLELSDVQSQKFDELTINNAEFSIRYGRIGTQGQTSTKTYDTPEKAQY
>nsp36230	nsp36230	hypothetical protein	3695716:3696120	forward	MW:15326
LKIFEFIINGTPVSQQARRREKLRAWKATVRQEAEKYWPLEEKPATGLVMLKVTYFYDSIAMDVDNIVKPIQDAIIGLVYVDDDQITDVIVRKRNLSGNFRIENITPILAEGLARGNEFLHIVVTDAPDQEVIV
>nsp36240	nsp36240	hypothetical protein	3696120:3696806	forward	MW:25960
MNTQTEQLERERLLDLAQEYRQKGYQVILSPNSEEIPDFLRDYGYRPDMIVRRGEEAVVIEVKSRRSIMGGGQYLQRLAQVIEEHPGWRLELVMTNPDDALYSAKAGDSFLADEIKSKLQVARELTSHHPESAMLYTWSLAEATLRLLAEHEGLSLQKLESPLRLLKQLTTEGVISQTDHQLLMDAFPLRNAIAHGFKTTEINQSSVLELIEVTEQLLNSLNTTESLV
>nsp36260	nsp36260	hypothetical protein	3698742:3699023	forward	MW:10589
MTDKEIKQLMESNAKTVQAMLDEIADARQERQELREGMVQLQNAVARLTHVQESIANLLVSLDGDRPTILKKLSAIEYKLDQLLPEELKNEAE
>nsp36280	nsp36280	hypothetical protein	3699648:3700760	forward	MW:43076
MAKKYTYKLLSLIRGKGIVLTAAVLTNILTFVLTSFYTDVQNAPKDGIQKLSYEVIKIPVLNSKAEISNENLNLIVINNSAQTPLKSLSQLKFSLYNYSDKDFTNLELNLKLSSKSNKSLNILTEKISNDIKSNIIKNSNEAELSLSNIKNYKYKIKYVNRAERETKERNFKPAFQIVYTIADEELDNINLDPKILASGVSLNEHNSERRNKYLSKYLLANQDYIGYFYEKFLFLFILLFGFFTFILYMWIGYDLWQGIKAEKQYINDIKKQISSKEQEFNQVKNKTIIHLKENAMTAQEVVNLILPIHQTIVNNKLDEYFSQALIEKLNEPGELDEFKHMESLDMAKYLFKILKINKQYILRLIGDKKI
>nsp36300	nsp36300	hypothetical protein	3701375:3701521	reverse	MW:5661
MYLDHKLISVFISSFAPLRLCVRYKDVVHLAENRCKLMHYLNSITPPQ
>nsp36330	nsp36330	hypothetical protein	3705460:3705576	reverse	MW:4312
MWGVTGDEEYGKNQGDEAIFFYSHAQSPIPHSPFPMIQ
>nsp36360	nsp36360	Helix-turn-helix protein, CopG family	3708022:3708246	reverse	MW:8694
MKATEFDVKFDRGEDITEFLDLSQAQRPGLEQKRVNVDFPTWMIEALDREAKRLGVTRQSIIKIWLAERLEQVS
>nsp36440	nsp36440	Glucose-methanol-choline (GMC) oxidoreductase:NAD binding site	3712873:3712995	reverse	MW:5009
LRLWCWEWGRWLDILRRRESLDISENYQTLAVTIFLVSDR
>nsp36460	nsp36460	hypothetical protein	3714597:3715388	forward	MW:29246
MADVRKAFRAVFPATKKQEHKGQYFTNSGKGNVPRYEHLFFQFFTLTTDEYDAVGDDARQQWKEQQQVETPAPTPAPAPAEVAPAESIPAEVATAKIMNISQLELDADTQKMVEEAIAHSGMSLAEFVRKSCQTYSAIVVGKAKMSNDDLTTVSTQDLLTNRVYKTHPNRAEELTRRAIAALETHNNNCTEKSQKWHINQTAIQSLTGSKPATVKEILKGCQQRLDDHNAKHDLNPYDNRKPGQKLTEVIDLAALVPDGVDVI
>nsp36480	nsp36480	hypothetical protein	3715866:3716069	forward	MW:8060
MGKSLREKIKELPIERQNKIEKRAQELIALELTRQKLRLEKLKLIKVRIINQKKVIILRKVNDNVLF
>nsp36490	nsp36490	hypothetical protein	3716203:3716643	forward	MW:16238
MGEAKRRKQLLGEPQYKTQAIAKNLIGSLNRSPLLKTIIFTFLAEALTYELPPDLMPRIAVEKATNWVNKNSDIVHHAQQKSGCFTPTDEATRKLVEILIVISTAVPKASSKTDFSQFDPYNPKDVCKALTIILQGISIGKQLNLM
>nsp36500	nsp36500	FIG00393336: hypothetical protein	3716658:3717254	reverse	MW:22684
MSKTQQVLDYAREKGIIRAKDIEAQAIHRQYLKRLEQQGLLIRSARGIYTFAEAEITEGHTLAETAKRVPSGVICLLSALSFYGLTTQVPFEVWLAIPHKHRPPKDNLLPLRIVYMSGKSLCEGVEEHLIEGVNVRVYSLAKTVVDCFKFRNKIGLDVALEALRECWGERRCSMDELWDYAKICRVHNVIRPYLNSLK
>nsp36510	nsp36510	hypothetical protein	3717459:3717572	reverse	MW:4586
MQQTPWLTLPEPILRYINLFRNRDHNTISVTKIFWRS
>nsp36520	nsp36520	hypothetical protein	3717571:3717816	forward	MW:8963
MEPTITIKVQAFWDAEASVWVADASNLPGLVTEAETIEQLTKKLEMMIPELMELNQASSFGKKPVVLDLTSHFQQPIGVGY
>nsp36530	nsp36530	hypothetical protein	3717817:3718014	forward	MW:7360
MSVSFTPEVKRILENAGCYFKRQGKGDHEIWYSPITQTSFVVDGCMKSRHTANGVLKQAGLEKHF
>nsp36600	nsp36600	hypothetical protein	3723927:3724040	forward	MW:4318
VKVFQSIGARGDRSYRTHSKFARYALQLPYLLSFMPL
>nsp36610	nsp36610	hypothetical protein	3724158:3724388	reverse	MW:8314
LQLAIAHQKYRNCKGLIVFGDVYRSVTIPLLASVFAVDIILLLVVAQLLEGEIWKVSHAFPGVLGLAVLQKCVFGH
>nsp36780	nsp36780	hypothetical protein	3738262:3738378	forward	MW:4487
MDFMIPKTITVMDRHINKVNSFKPKDESFLLSKFSELV
>nsp36810	nsp36810	hypothetical protein	3740797:3740922	forward	MW:4598
MILPIDLLVFAKIQRNLKSQTHSDCTCLTKFPSGFQPMSTS
>nsp36820	nsp36820	hypothetical protein	3740912:3741052	reverse	MW:5364
MTTKKQIKQPRSMLDLEYFLLHISGNTHQQIFTQLGELPNCVSSMR
>nsp36890	nsp36890	hypothetical protein	3746109:3746243	reverse	MW:4948
VVLHGKHYRDVDTLTTTPVGFDFNSGGVFFQPTLDKRALISRQN
>nsp36930	nsp36930	hypothetical protein	3749975:3750097	forward	MW:4736
MKSEFICVAYGKPLTRLHLCSSVVDYLYIFYTQLQTARYN
>nsp36980	nsp36980	hypothetical protein	3754583:3754783	reverse	MW:6812
MLAVGVVVVVVVVAVAVEVMVDLVVSVLSVAVAVTAGGLAMLPLLKNIYLESDNSPSYLKHLPVCH
>nsp36990	nsp36990	Dihydroorotase (EC 3.5.2.3)	3756211:3757314	reverse	MW:41429
MAQTQELGQIIILNMKPLLPFYNKRMQKLTITRPDDWHLHLRDGTALKAVLPYTVRQFARAIIMPNLKPPIRSVADAAAYRDRILAAIPEGQQFEPLMTLYLTDNTSPDEILRAKESQFIKAVKYYPAGATTNSDSGVTDIRKCDRVFEAMQQVEMPLLLHGEVTDNDVDTFDREKVFIERHLIPLKQRFPNLRVVLEHITTCDAVQYVLSANTIAATITPQHLLFNRNALFKGGLRPHFYCLPILKREEHRQALLQAATSGNPKFFLGTDSAPHTRTSKESSCGCAGCFSALHALELYAEAFESVKALDKLEAFASFYGPDFYQLPRNTEGITLSKTTWRVPDQVPFMESGLVPLGAGQEMTWQMV
>nsp37030	nsp37030	hypothetical protein	3759690:3759806	forward	MW:4381
LRALILASLLVFIYMHNCKDVWIAKISDHTLDKAYAAY
>nsp37040	nsp37040	hypothetical protein	3760321:3760455	forward	MW:4985
MTLTETAIQWLELKKVELGANSLSDVIERMSREKLPKKVNSGKL
>nsp37060	nsp37060	hypothetical protein	3761261:3761392	reverse	MW:4979
VREFFPYVLTLSSALYPANRQRDRPPGWCRIISTAPRLYAPIS
>nsp37090	nsp37090	hypothetical protein	3763463:3763636	reverse	MW:6115
LSETRDVLSGADCDWGSCGEVFGKDSDEFDPVRDAQEMRLEAIIAVNGKIILAVCIG
>nsp37100	nsp37100	hypothetical protein	3763794:3764594	forward	MW:28857
MAAYQGAYTFLRVDTTQPELKIEPLELEIAGFPEYDPKTKILSNASKFTGAGTCIQETQHYWNGNELKLISSELISQVPNGCEESGALTPSDNQLITNKSIGTAKLGMSLGELKELLGEGATFEPTPLGVDLGEGIKVSQDGNVQYLLGFADQTTPITNNSQITMIRVENPNYRTTAGVGVGTPLKQAVAAYGQATLSYNLNNEAREYIKFARGLGADAGVLIRSNQWTLTDFAGIYPDNQSEFNQTQKYHDHAAIASITIRESKP
>nsp37120	nsp37120	hypothetical protein	3766352:3766480	forward	MW:4931
LIENRCQLLLPIIFNKFDGDDFGCQQDAGVNEHPFRNLRPWT
>nsp37210	nsp37210	hypothetical protein	3773090:3773296	forward	MW:7768
LKAQKLGFTEYLAASAIPLFQFKNLAATTKLGFLPLVIDMLIFAWVDDRGHTVIYPLVVWFFILRPDI
>nsp37220	nsp37220	hypothetical protein	3774742:3775494	reverse	MW:28581
VIKEQEFRHDGVLTPIGEDINLPIVFLEAQMQPDKGFYGRYFAEVYLYLKQYNISGSWRGLIILKSRSHELGSEIPYGDLEQKVQRLYLEDLLLETDLSPNLGILQLIVLPQNRVGEAAQKLLQNVENKTQFTQRLDLIEAILVSKFPQISPEEILKMLDLKTADITQTRFYRDVFQLGAKEGKAEGRQEGEAQLIIRLLNRRCGVLSPNQEAQIRSLDLNQLESLGEALLDFTTIADLEAWLNGTHQEK
>nsp37230	nsp37230	ribonuclease R( EC:3.1.13.1 )	3775710:3776246	forward	MW:18251
MQGGREQGAGEKTQGKRCRGAGSREQGRRRRGKDAGGQGAGSRGEDAGEKMQGGREQGAGEKTQGKRCRGAGSREQGRRRRGKDAGGQGAGSRGEDAGEKMQGGREQGAGEKTQGKRGRGAGSREQGRRRRGKDAGGQGAGSRGEDAGEKRQGGREQGAGEKTQGEGISVLTAKVLGC
>nsp37280	nsp37280	hypothetical protein	3779079:3779192	reverse	MW:3982
MKSIETIATVTKDGKITVQLPPDIPAGVSFNNFFSSQ
>nsp37310	nsp37310	FIG00556201: hypothetical protein	3782048:3782770	reverse	MW:27273
MPERNIGIIGDGATDRAIFRKISECILSNGYENNVTLNYFELKRQTLHDPVEKYCREVGKLNSGCYLTGKQAADFRNAVTHTLYGAFAEFEKEVTEVSNRDIILLTADSEHTLTTPDEYFKDWRFSISKILVGGIETFYGVKAIQGYKHEDLPLVIPLVTFPSTEIFIAAAKDLIGKKPWKNPGELKQLLYGTKNLQTLREEDLQSKALDFITMESIGRIFYHVPESRTFIQTLSLGKYS
>nsp37320	nsp37320	FIG00563775: hypothetical protein	3782785:3784041	reverse	MW:47786
MFKQVTLKNFKTHKLTTVELHPVTLLIGNNNSGKSNLLTGIQHFCRLVRRGRPGNINKTVNVHRDLYPHRYRLAADNEPMGFIITWNNLKGSIIYEMELYENRHFPESASCKEKITIRLDSADEKIITSGHDQSTNLMALRQDLEDNASLQTAEKQLCKEFFGDFANTYSYHFQPAFLKGLVKDEQMGNLDDAPHEIGKSDYIKIPAELGSTGLGLQAVVKYIKEKEERTFTRFTALMRRFENNFQGVRYNEKISKLVWEFDFGRKTTVEEFTPDSVSDGFMKAAAISLLASLYRPPSLILLEEIENGVNPGNIQELMHWIWQMTSPTSDGYTSQFIITSHSPSVLREFHNYLDHVYTVRLEKRNSTSDVRNLNTSLETLVGIGTVEGEIIDDETTGKR…
>nsp37330	nsp37330	hypothetical protein	3784069:3784227	reverse	MW:5898
MNFPSQLQQKIEQWASIQGVSTEKFMLQAIAKKINALSQQTSETVVFLRVAM
>nsp37360	nsp37360	hypothetical protein	3787145:3787267	reverse	MW:4567
MSISRHLLSEMSQDVADSWDYVCDFAPRLEKYTLSATAKT
>nsp37470	nsp37470	hypothetical protein	3798046:3798159	forward	MW:4369
MKSDYIAESVNQLFSILHLIYCKYLLKRKGVLQNLII
>nsp37520	nsp37520	hypothetical protein	3802944:3803291	forward	MW:13256
LTNQAAEMLRPSVEKLVKEIVAINHAWKVARELFGEDSHLSISSRDLKTCLQVRLLRSYAPKQVYLIEDTESEGEPAYGLRLREPIGNRQYAEHLPIRVAQKVLTDKELEQFQKI
>nsp37530	nsp37530	putative membrane protein	3803428:3805335	forward	MW:70916
LDKTKAAINFLSHKKGEYVKVSPWLHEHLDPEDINIVRQKGDKNCKFIFIKYPSDLARPVPRTSLRFVTTLCTAIGVLGTFYGIQQGLQGINLSTEDSKQLMTASTELLAGMKTAFSTSLMGLGSGSLFTLVLFGSDLVRQKRRDSLRHKLKAIATLKTTENDNLEVAQALTLVAQNLTGFKQLKAEDIGQAVGKSIAEQFAGLNQLSPQSIGESVKQQISPLLRNIFNEQRRLRELQENQGQRVLEELINDLRIQVLEPIAERLDKSAELTQQASTAVLNLHQDLGGISESLANSILTIQNFQQETLVQLQGFAHNLGDTLNDFKTDTRDVLQQTSQEIHHAVDQSIEGMTAQRSAFEASAVQAADTFRGIREELQTALQERATVEQEMLQATQTGII…
>nsp37540	nsp37540	chemotaxis protein MotB, putative	3805328:3805978	forward	MW:24293
MDNFIRDEIDAEMIEDDDSSIYLSIGDLMSGLLMFFALLFITALLQLAQKDVPKRLIIGNVVGEMKSNNINVKVNPETGDISIQESILFAQGSNELKPEGKAFLSRFIPVYSGVIFSKEEFENEISRVVIEGHTSSEGDEKINLELSLMRSLSVYKYIFSDINFPTKTALSQKILAAGRGEVEADHSRDNPGDRKVVFRFQFRNDELKKDIAETSL
>nsp37550	nsp37550	hypothetical protein	3805992:3807386	forward	MW:54072
LNFEFSLPSLPEPPKCIPNQLIQLTSNLPEPKISTPSVDKVLAAIEQGKADQVSQLDWIYCIHAKAQWDKQNTDRSHKTSAAIWKVAISNSWLQHQLLWRLALYSHHQQEQVLAKSLADSFDIFANSNLVSHLLPVQIVRALCSQQPGRELAKIADEQRVNQTELVNIILRDLPVWIPSFSQFIEEITPYFVKMISPNQQQVTWLLSCLNEMSNTQQINAVDYLLTRVYNDVVKNYSFLVDWLRNNYRNGENWYKLSEPARRRLRQWIGGINYGDFQRLVDVILSRIALESFESNRLRSRREFWANYSNRFERLRILLPSTSQIAIGYQIQGDVDLLKDDGSDPTEVCIFDFGDLFVVEFFRGRGSETRLFPNNSQTQQILFGESRLSVKQIRCLGGDK…
>nsp37580	nsp37580	hypothetical protein	3808641:3808808	reverse	MW:6486
LHLSKYSTSKKKAIIGNRQKNWALLNQKMSKLPLRLCAWSVTKIHIRNQQRQKLS
>nsp37630	nsp37630	hypothetical protein	3812098:3812223	forward	MW:4729
LIVVLKVKNPRQKNKFAPSKLTGGGHDYCQPYIFGYCLREF
>nsp37640	nsp37640	hypothetical protein	3812325:3812531	reverse	MW:7654
MSEKYQFYPYPPLPPLLRGGKLIKVPLFKGDLGGSTSVLCNRKKFSDILLRGTGLHSYLYHIISSELV
>nsp37690	nsp37690	putative deoxyribonucleotide triphosphate pyrophosphatase	3820748:3821011	forward	MW:9486
MKLLGNLALALLFGTMSVTALNPTQAIAQEAPETPETEMPSPPEPGTNQRIDMGEVEIKIEEEKEVELEPEQSITTTPESMEEDSSD
>nsp37700	nsp37700	hypothetical protein	3821145:3821387	forward	MW:8755
MKPLGNVALALLFGTISVTALNPTKVIAQETEMPSPPESVNQQIDIQEVDIQIENKIEIELEPEQSIINTPEPSEQNSSD
>nsp37760	nsp37760	hypothetical protein	3827568:3827705	reverse	MW:4951
MNAIAFWYGLWSAMFVLKSAIASLVVIIYSFPSNSKNISLSIPIS
>nsp37770	nsp37770	hypothetical protein	3827747:3828208	reverse	MW:17113
MNMVNIAIDCLKNQGFENIKAIDPDTTDVPVSKPIYVTDLDGNSNFTIVPLDASATKEFYDIIYVAIKGDTNELLEVASISKSPKIYNDQEIKSQLKQKFPENSVEIIPGYFWKSEIRSFLSTVRCFKTGNKEMFLLPNGNTTDDLNESTMGG
>nsp37780	nsp37780	hypothetical protein	3828241:3829329	reverse	MW:40601
MGIKDEQIKQITFFQQEKFNFCGPACSQMFLSHFEITNTQQDTAYEEIQKLNTENNPVAFYSSPEGLSDYLDKIIPDNVLGDIDVFSSDTLQENLDRIYNTIRFAQIPCISLVNKGAHWTVIDGIRFNEGEDGKIEITAVHYLDPSDKSPSEGYKFMAALQQQFFLPNTYGNKWKNKLVVLSKKTDEKFKPIQTEAKTLTIQGGGTGTPIDIALANLDIYGFNDIQKIPDIGGGAPVTEPIFITGLDGASNFTIVPLDAKATKEFQDFIYVAVEEGTNNLLEIASFSKVLQIDNDQEMETKLQENFPGASFEIIPGYFWKQCFELRSRLSVARQFRLENKEMFLLPNGNVTDLLTESLVGGG
>nsp37800	nsp37800	hypothetical protein	3830906:3831103	reverse	MW:6846
MATNDPTPNPQISDIVKLVNLEDETVLIAKLTVPPGNIPSGTKVKEISITLDPPLPGGGWCVINI
>nsp37810	nsp37810	hypothetical protein	3831146:3831265	reverse	MW:4321
LVWGFAGAKSLTFFLKLQTLVACFWLTKISSESQGASKR
>nsp37830	nsp37830	hypothetical protein	3833646:3833783	forward	MW:5527
LFQQMEKFFLDGFAKSRLVCNRDLRHRSLQEHLIGSLTLLFRWYL
>nsp37840	nsp37840	FIG00560661: hypothetical protein	3833904:3834512	forward	MW:22699
MQSKPLTLQKIIPLSLIVLLLPLASCQIEREQAGRLPDVNVEPGRLPKYDIQGPDVKVGLAKRTVTVPKVIVIQEEQTVEVPYIDVDVPGADRKERTITTEVEVPSSGYNLEIQGIYALNNELWVVSQLEEENPNAPDTKVRVSDRVVVNSPDIPVRHYIIGERPVGSFNEQYTFINNRQQIASELDSGQMLYKKQEETALK
>nsp37870	nsp37870	Phosphoenolpyruvate synthase (EC 2.7.9.2)	3836920:3837093	reverse	MW:6279
MSTPQNSHIRWFETLKSNDVAIVGGKNASLGEMIASLKDKGIRAADAYWQFLTANQP
>nsp37890	nsp37890	hypothetical protein	3838435:3838668	reverse	MW:8900
MSDKYHTGTKDEHFNLISVLYHALKCSACCETYIQDAEQAGDRELVQFFQNIKQENQNTAERAKQLLAKRTEQLVAH
>nsp37960	nsp37960	hypothetical protein	3850513:3851595	forward	MW:42051
MSIKIGIITYHNTVNYGAMLQTYALFHFLEMKGYEVEVIDYRPELVSWEARRYLYISKHFILNPLGRIKRQWNMNKFIEKYVKLSPKTFYKIEDLRQYNHSYDFILCGSDEIWNIGLRGLDNAYFIDFINDQEIFKVSYAASFGSTNFLGNYEQELSGLLKQFHAISVRDNNSLALVEQCGFRAEKVVDPTFLVNYEDVIIYPKFRNKYLLVYGSLNQMEAQYVKLLANQEGLDIISIGSNNLTKFLKLDLFGISPEEWLGFFSQASFVITKFYHGVIFSLIFNKPFLVFEEQSKSVKINDLLNILNLKNKIVNLGETNNTKIKISEDRILTSSIMTDLEKNELNKQIQHSQNYLHTALH
>nsp37970	nsp37970	nitroreductase	3851633:3852640	forward	MW:38212
MAISLGFQKLRTYYRMIKLFFSLTVNYYYDLQRFFRFSATINPCKTKNMLQGRIIAHYHVIEKGLSLKNPRPGFGINVVNNLVSILKRYEENYGLDEVSKVAINVLFSYQKFNLSHDIDNQELYQELIKLQQKSPSSDEYPLEGGTITLTKEDIHKSAFINFQDFVNSRHSIRNFGTGDVDIKIIEKAVSMAIRTPSVCNRQTWKVHVYNNEKIKNQILSHQNGNRGFGEYANKVLIITSDLSLFIDVSERNQCFVDGGLFAMSLVYALHSLGIGSCCLNWCVSHETDKRLRKDAGIQETETVIMMLAVGNLPDKLSVANSARKKLEDVLVVKNG
>nsp38000	nsp38000	O-antigen polymerase	3855690:3856841	forward	MW:43746
MKIKITFFKLIDFCISLSAFAILNIPSIKILYSSEVVNLSLLFIISILSLFQNRIIQVPSKNKLNFLKIWSLFWLLFLLYATFGLTTDILIVIRYLSIYLYILCLIFFVKVRHLPSIIYAQIVWGSFMSLGSFYGIFTLDRSLGQHYLTLGVPISASLCCILAFIFKERQVSKLVLLAIPLFLNIFVLFSLQGRAPIIFLGIVTILCLIMNYRFKVSLSKASLLKTMLISMILLFSLILTQVYLKDNTYLSTRFQNMFEDTTSEPRYFIYLESLTALLNNPFGYGIDYKDFLGYYPHNIFIEVGLSTGIIGIMLLCLLVKTLLMAFIKNSSSNLPANFSISAMAVYFFLTWNVSFDLGSSYIPFGALAILITTTDDKQKNNSW
>nsp38030	nsp38030	hypothetical protein	3858868:3859020	reverse	MW:5702
MFWLISDNKNLSLLLPEYLLNSLVIFHDFFSKSYLDARATGTGSGFMQIS
>nsp38060	nsp38060	hypothetical protein	3861072:3861233	reverse	MW:6131
LRSLFINSQYHRLFLSWGITTKYLITSDYHMMRARAIATIVFGIQGIAVTLLE
>nsp38100	nsp38100	Protein-L-isoaspartate O-methyltransferase (EC 2.1.1.77)	3864268:3865614	reverse	MW:51378
MVDATITSIVDAVRGYAHRLTGADQDYDPLMNLIGNARFVLIGEASHGTHEFYEQRAEITKRLIQEKGFTAVAVEADWPDAYRVNRYVQGVDDDPTPAEALLSFQRFPLWMWRNTDVLNFVGWLREYNDRLPRKAIKTGFYGLDLYSMYASIEAVLGYLNQVDPEAAQRARDRYSCLEHFGEDAQQYGYATSFGIAKSCEEQVINQLQELQRRTAEYIQKDGRVKTDEFFYAEQNARLVKNAEHYYRSMFQGRVSSWNIRDRHMAETLDQLMEHLDQQHPQAKVVVWEHNSHLGDARATDMGSMGEVNVGQLVKERYGDEAVNIGFTTYTGTVTAVSNWGEAAQLKQVRSALPGSYEALFHETEIPQFYLNLRDENQAIVGLRQPRLERAIGVIYQPET…
>nsp38110	nsp38110	hypothetical protein	3866012:3866158	forward	MW:5309
MYNTVALRGERLKKPIIYLIVCYGFFAPSLVGKGLGLGSVELTFLFNV
>nsp38170	nsp38170	hypothetical protein	3873411:3874283	reverse	MW:34006
LLIIFFFVIEPKIENNKEFFIKAEFAQYANNRAEEEITKFPIELNTEEKRESFTEKQIIDFVYQSIQAMTEKLTLKGITSDSLPIIELFVPVSLLGTAFDIKKIPGDIDPKKKKPIGQLYPLIVRSYDRFSKNEHHRLNKVWRDQWKLLQVFINEANNTQEFINKLKGNNFCVSNLIDDPFPTSKSRCEAIFDHILTKGFPLCLWTRYTENNQIGNIDECLELILNIERNTSLDFCKLYKILKNIYEIRNNEKYTKEKDDFGYKLGVLFDHDKIPTKSSQLISPNTAMKV
>nsp38180	nsp38180	ymc-like protein	3874243:3874941	reverse	MW:27456
MELSDNQRKELIKIVHKVFEEEELKTICLNNQQILHGNPYSKIQGNTISNRLNYLVDYLIRKKLVDDFLALCLKDSVNQKTELKNFYSQRLKAKEVFNKYNFQTLINILQKVNEDKSVINSYNNYLENNDIPKGKINSFDISQAIDDLLMLMCSKSDGDNHISDNPHDSCYLLDFVEKFLCEIVYIQNITEDLQEWIKRNFPEVAFRNKIQIQNLNNINIVDYLFFCHRTKD
>nsp38200	nsp38200	hypothetical protein	3876194:3876307	reverse	MW:3879
VMGKRSPAGGSNPRLVAKVPTLNVLIGWGCMVIGVWD
>nsp38270	nsp38270	hypothetical protein	3886220:3886384	reverse	MW:6018
MTNDTTKVATAKSFVWRVNSVHQLAIASRIVFKGASIFNKVVSNFAYSTQQLKN
>nsp38300	nsp38300	hypothetical protein	3888588:3888734	forward	MW:5173
MVATTSAQISKHLDCSYKLGVGSGELGVGSWEWGKSLSVSNFYVQFMS
>nsp38360	nsp38360	hypothetical protein	3894206:3894328	forward	MW:4801
MINNATLKVKLIDDCIHNIENYTLVLFMTNLIWHFVYIFS
>nsp38400	nsp38400	hypothetical protein	3897614:3897736	forward	MW:4275
LFPGDILGGFSLPYCPDVFIFSLIILYKSTNIPLGLGSGE
>nsp38420	nsp38420	hypothetical protein	3900866:3901138	reverse	MW:9705
MNNKEQTSTNPQQLNCNKMPLFEPVNLEHQDSVVGGFLSSLILNVFPDTLIPGRAEAVAIANEAAETAAQAAVEAESRGFSIQFLFSVLI
>nsp38430	nsp38430	hypothetical protein	3901493:3901621	reverse	MW:4935
LWETFKEFLGLIVFAKPSKKREFMVEALSSHPRNLAKVLIFN
>nsp38440	nsp38440	hypothetical protein	3901939:3902070	forward	MW:5241
MKIPIVKLFVVFIFPDRDLNFCADLLIDWVHWDIEPEKFYVQS
>nsp38460	nsp38460	hypothetical protein	3902645:3902779	reverse	MW:4550
LLKLCFQVGIYTEGSVGSVGGVWGVWGVGCGEKSPSAFNYRGAI
>nsp38520	nsp38520	hypothetical protein	3907240:3907353	reverse	MW:4041
MRCVKYPSPSFCLATFSQGLKRKIGTQGKINAIALNV
>nsp38650	nsp38650	hypothetical protein	3920614:3920745	reverse	MW:5265
MQHLYIIFHHTDVFLKLYKLWESISSFKSYIFADLWSLITDIT
>nsp38670	nsp38670	hypothetical protein	3921119:3921235	forward	MW:4319
VLGMVFYLLCNVAQISGTDPQGFCIIRQFHQESVLDYI
>nsp38730	nsp38730	hypothetical protein	3925403:3925555	reverse	MW:5622
LILTTYFLHTLPTFIVGIPEVAFITIEELLEQYAARVIWADLNGIFVGSI
>nsp38870	nsp38870	hypothetical protein	3937925:3938119	forward	MW:7504
VRFYRVFSKTKIAIAPSKSSAPIFPSLAPQSRYSWLIEGIGDFFYMRFTTEMPRFFIGTVSRFR
>nsp38900	nsp38900	hypothetical protein	3939025:3939186	reverse	MW:5520
MIAQLMNGATGLSSAIIAGEWGVGSRVKTFRCLTFIISLCPNVLGGCYIGNSQ
>nsp38930	nsp38930	hypothetical protein	3941976:3942128	forward	MW:5460
LGEGHEGKRISESSCVSPIQKGTRTTPHTPHTPHTPHSPLPTDYLTTCIR
>nsp39010	nsp39010	hypothetical protein	3950812:3951243	forward	MW:16408
VGSFFCEIHNLKKVKIMTSKFLELLTQNLIQLTAINQQYGIQLNSVKSDISEQKQRTKLLEIKFDSLSGESDYCTVRGYCNINRIKISEREANSLGRHAAKICRQKGYLIGKVQDERHGKVNSYPIEVLEEVSKPYKKQIRAS
>nsp39030	nsp39030	hypothetical protein	3951833:3952150	reverse	MW:12033
MSTKTNSPPGVDYAPLELQGELIAMQQLMIEELLPIAQSKIPESQQELHLQLLEKNQNNQLNESDRLLLKSLRVSADYLMLKKAYAYALLQWKGYSLPDFEQLVD
>nsp39090	nsp39090	hypothetical protein	3955680:3955799	reverse	MW:4689
MKSKMSYLKYQSFLNAFFNKIPDLLKNRESEPDNVHQLN
>nsp39120	nsp39120	Flagellar biosynthesis/type III secretory pathway protein	3958318:3958515	forward	MW:7322
MLGVNLEETRVYQEAKAEGREEGREEGREGLKLELVPRMLARGLTIEEVSQLLGLTPEQVRLATE
>nsp39130	nsp39130	hypothetical protein	3958512:3958625	forward	MW:4163
VKFSRTNLVTALAIRNPGYTNKVRLRGLIENQCFQAA
>nsp39210	nsp39210	hypothetical protein	3965068:3965223	forward	MW:6189
MSQIHHSLTGYSWQASSEIFYLLFLKPAMLVHLFLIKTVKYYFLILTFFDW
>nsp39250	nsp39250	hypothetical protein	3969912:3970034	forward	MW:4458
VGVVCGLESNSDNPANTRWIIQIESENMVVSLTPDEFHRT
>nsp39320	nsp39320	hypothetical protein	3975386:3975550	reverse	MW:5757
LAIYRHATIRVKKQGGRVQGAGGKKLSQHSGLSPLNTPVRAGLLRISTNHKLTA
>nsp39350	nsp39350	hypothetical protein	3979008:3979151	forward	MW:5077
MATVSVIALLKADGQKIRFGKTGLIVIIPIIVPIIFTLVYAAFRGTF
>nsp39390	nsp39390	hypothetical protein	3983771:3983902	reverse	MW:4635
LSGAYLESHKLGYSYNDLGKILPSGAGDAIARVHTKAFKQIDE
>nsp39470	nsp39470	hypothetical protein	3992891:3993091	forward	MW:7656
MAQLPHTSLTSIALTFLVMNLSTLLLRLFWGFLCQFFKITSFPPFHINKIDNLGSFRQRKLIFIPA
>nsp39530	nsp39530	hypothetical protein	3997343:3997465	reverse	MW:4485
LDDILGMGIGKNLCLRHASYQASSSKHKRMKDEGAEFYTL
>nsp39570	nsp39570	hypothetical protein	4001435:4001572	forward	MW:5294
MLFSPSLLKPKFGFHDQDNLWLIPGYFNHHEKLTPITGDNSFGFW
>nsp39590	nsp39590	hypothetical protein	4002327:4002455	reverse	MW:5009
VSGYDLTLHSTPITPLQDFQIIYLFWWFATSKLYQFNQESLP
>nsp39680	nsp39680	hypothetical protein	4012495:4012764	forward	MW:9795
MKTLIFCTLLLGLGNCFPANSTNNDNNQVISSNPTSEKPEFRAFGTEPFWRVDVTKNEIVYSSLGTDEKLTFPYVSPLSADGRTPSTVC
>nsp39730	nsp39730	hypothetical protein	4015376:4015504	reverse	MW:4630
MTPIKNVMGPNSSLNRTSASKIIAMAMTEINSRCKKFENFPA
>nsp39790	nsp39790	hypothetical protein	4018779:4018973	reverse	MW:7433
LYKAPENIEISQQKIHSLRQGNEKLQVQIQQVRQIISLLLLGKRFWGGSFDWKGLKSRKKTAAK
>nsp39940	nsp39940	hypothetical protein	4036164:4036295	forward	MW:5115
MNKNSFLEKNSNILVIESLHKTQEVVFSQKYTKNIKYSNRQGR
>nsp40010	nsp40010	hypothetical protein	4044111:4044302	forward	MW:7003
LNRLLAHRKPLFISEAVSEDQSIFQPEISDTSERLILVTITVSKSAVPKGAAHETKTQALRLF
>nsp40030	nsp40030	guanylate kinase( EC:2.7.4.8 )	4045362:4045541	reverse	MW:6606
LTNEFVARVTENLSNSHGTADVVQIGVGLLTVQILDLGFRILELVFFRFEQGCYAYSQI
>nsp40060	nsp40060	hypothetical protein	4046919:4047113	forward	MW:7567
LFASKLEWWHFYIINIICCQRCFLAGKFRKINLPALLNYETRKLFTAIRVSQPIFPANLSETFA
>nsp40100	nsp40100	hypothetical protein	4049128:4049298	forward	MW:6243
VCCRVAQRTIPDSQCFRTNIYNAAYSPLPTPHSPFPIPHSPLPTPYSPLPNSTIDY
>nsp40130	nsp40130	hypothetical protein	4051285:4051491	forward	MW:7948
VRHTIFSFPYLKDRGLQVIIPQSPIPNLKSQTIYLIFFAFWEISPRLHNKMLDLKMIGLKHAIKSGCH
>nsp40150	nsp40150	hypothetical protein	4052364:4052498	reverse	MW:4983
LGFKFTEQLGKSNYSLNGKTVWNLFQLLTYQGNNNTIAGLRYLG
>nsp40170	nsp40170	hypothetical protein	4052862:4052996	forward	MW:5146
VNSKGKSKTTHRDRITREIVKGGKTALFEHKLLILKRQNTFFTF
>nsp40270	nsp40270	hypothetical protein	4061393:4061509	forward	MW:4390
LIFARYSSRQRYANCQRIIPCSCRSPNPETTEIFLTPG
>nsp40350	nsp40350	hypothetical protein	4070018:4070179	reverse	MW:5741
MNSHLATRVRVKVVAEVQWRHRHGNFNLGSRKNMSVEGGLGKGGGAGSRVREG
>nsp40390	nsp40390	Sodium/glutamate symporter	4073291:4074715	reverse	MW:51581
MFKLIDVFWAYILIAILILVGRLIRQRLGILRSLYIPSSIVAGIIALLLGKSALGAIVKLINPESPLVQGIFTENVQAVWSQSPGIFINIVFATLFLGQYVPTLREFWRKAAPQVALGQSIAWGQYVVGLILAITILTPVFGLPPIAACLIEVAFEGGHGTSAGMAATFTELGFTAGPDLSLALATVGLVSGVVSGTILIHWGRRTGRIKVSSEPLYRVEDTENQHPEEEPSVTIARKNLFRNLLIDPLSLNFGFVGLAIAFGWLILEALRLLESITWGRGGVELISYVPLFPIALIGGMIVQYILMRTRRTYLISRPLMENIGGLALDITIVTALASISLSVLGDNLAPFLILSVAGIAWNVCAFVFLGPHLLPFYWFERGIGDMGQSMGVTSTGLLL…
>nsp40400	nsp40400	hypothetical protein	4074784:4075686	reverse	MW:34612
LGKLRSDLWNEFGSLKAWGVSKFEIDKQLRTLKDKYKLPAKLWEATLYDVIDDIHLVQASCVEKVMKSLGQSFQSFPTKKGVLQLTLESREWLEHPKLCTLVRKFWYRGNTKVCNQIIVKAYDTKMDDKGVVWLRFGGLTPCKTLKLPTTLPTEIKCQVRLINRNSRWEIHYTTDIQKAEKKTDGKIIGCDRGYTEVYATSSNDGARFLGNDFGKIQTQETDYRTAKQVKRNKIRSVFNKSTKKGNSAKADRIKRNNLGKIKWNNRETSFKGRIQTNVYSPMHRAIAPLNTQLLPRCPDS
>nsp40410	nsp40410	hypothetical protein	4075724:4075888	reverse	MW:6510
MYLYATLSDKFILLLRRGYWRSLLFDPTSQNRVAPGKESINRYENSYFRDSKTK
>nsp40470	nsp40470	hypothetical protein	4083469:4083708	reverse	MW:9187
MTSKEVLRNVASEIQLFNDIDQKETFLFVLGALFSRVISLRKAAEIMEIELDTFVELLDLMGLEFSYLISQDVTIERNW
>nsp40580	nsp40580	hypothetical protein	4092043:4092186	reverse	MW:5101
LPNSLQTLTGKVFCSEYKNSATPTQKTPEPPLLNTSTPTPREILSLS
>nsp40590	nsp40590	hypothetical protein	4092499:4092627	reverse	MW:4695
MSLHLNRTYATIAKNLDLSNRLRAAYAPRALVARAQRCPQGL
>nsp40600	nsp40600	hypothetical protein	4092626:4092739	forward	MW:4451
MERLYRGFDLITNPVHTSNQQRQINYPILWDGHLARP
>nsp40710	nsp40710	hypothetical protein	4102619:4102789	forward	MW:6163
LLDKWQRKPNKQKINLNHYDTNTPRFCCGAIAPGLCLSTIAPGDVLQPLTAEAQQA
>nsp40780	nsp40780	hypothetical protein	4111705:4112427	reverse	MW:27619
LEIKDQDTDYSYLNGFSHEKLEIIPVHHRSTYAELIAVANNWGTDQVAIIVNADIYFDENSALERSAEITTGEFWTLSRYEPTQDGGWKLFHIAVAGAHDCWIFRTPLPAFKNNYQLGIQGCDLFMAQRAIEAGFKVLNPCFTILPRHLHQVAGVRNHKLDPIRKINYWHDPEYAPLGTQTYSPQPSSLERRATLSRRSPMYIGMSLIGRWLLPIYRFEPLKNRLDALRGHGRTHKVKSK
>nsp40920	nsp40920	hypothetical protein	4125210:4126064	reverse	MW:31605
MQKSKSINIPKATRYQNAAIDYYMGLTGSSYLHYGYWEVIPTIGKELTLTDLREAQAAYTAKLFSFIPEGIKTVLDVGCGIGGNAKSLCERGLSVEGLAPDTIQQEKFIQNTNGKVPFYLTTFEEFQSSHSYDLVLLSESSQYMAVEDLAQGAARLLNSGSYLLIADMMRFDASYKEGIFSNCHLANDLQTALEKAGFKLVKTEDISKSIAPTIDLCIHNFQTFGLTTFKYIADVVKIAVPPIHTIGSWAFKRWLDKPITEGLAAGEIFESHLCYQIQLWQLST
>nsp40950	nsp40950	hypothetical protein	4128282:4128401	forward	MW:4585
MPPSKNLETAYHDATKHSYLSVQINPNMVYIIWKLRIIV
>nsp41020	nsp41020	HNH endonuclease	4133449:4134633	forward	MW:45240
MIERWRWDQGRLTYFRFDNLKKICKVIVDLEGINIGGAEDSILRAYLTSQTDLPFAPTNYKVWRNYARVFACSLVATQLDGRLTVTDIGRNLAGVDSPEIDIDEYLSFWIPRFYLPSPAFQDYTPSDNRVFPLCAVLKYLLANFIEFGEAEINLSEVFSLIIGNGCSGTESLENYQTLRPTNRSAIGDEQRQVREMLIFASQMSWLKWYGGSLKVDIVPGDLQSIEDLRGIVEPLQNHRKSTQQQEIIALGRVTTEIVKPVALSTREIPEDIIFTEGRRVRVTHLRTERSPQLRRLFFSRNALPVCDMCSCNTRHRYPWTDNLLEIHHLLPLSSAITVTGEGTSLEDVVGLCPNCHRSVHVYYKRWFESNSVNDFLSQEEARRVYESAKEAIQL
>nsp41080	nsp41080	hypothetical protein	4139096:4139224	forward	MW:5060
MILAVSGHFEFRRFWGWGRQCREELGNVSENQITFSREKSRD
>nsp41110	nsp41110	hypothetical protein	4140642:4141031	forward	MW:13978
MAGIPPQVAQSPTATINLAAWDKSVNQSFIGRSANRFHSPVPLGAFTTLPSKTKISRGILPEMQSRRRVCRSSPISNPKEGCQSTLMPKSAIRSHTVGSSALRNDMVFPEHAPPCSHSTLVISYTLIYC
>nsp41250	nsp41250	hypothetical protein	4152876:4153028	reverse	MW:5691
MKFRLIGIGSNSKTLELPNIILLFPASGEAIKKDINIENLWLNYVRKMST
>nsp41320	nsp41320	hypothetical protein	4156401:4156514	reverse	MW:4208
VIPQLIIIAFVEKLGSFQSSVNKMTADKWLNFSIRNV
>nsp41350	nsp41350	hypothetical protein	4158791:4158907	reverse	MW:4581
LPVLDSCTRNFGLFFNWEIFNLVLLFQQRLFHAVYDFG
>nsp41380	nsp41380	hypothetical protein	4160221:4160388	reverse	MW:5919
MNSFSIYQPISLSDTSNSNPLLPVFTITPLPPRPGTPSNVTPPILVLPQSSQLMI
>nsp41510	nsp41510	hypothetical protein	4180099:4180212	reverse	MW:4227
MHEILAARNAQPDILSEIYYYQVADDIGAGIDFSQLW
>nsp41540	nsp41540	hypothetical protein	4185835:4186785	forward	MW:36778
MVEDLQKGGILPPIVLGIIDVSENIKKIDEDVCLKFFEPKIKNKEEKENIITILDGMQRIQALKDALKKSDINHNLRVEFWFAQDESALLYRMLVLNSGQIPWGLDKQLEVVFKPILKKLKYRVPYLDKLISQKLYTQSEIVEMFLAFASRKVRIDKKQQLAEYHAALDIMSLIREKSAHIIDKFEDIFKLMTEIDQILSGIEDRYVFNNQTARVGFIVACAEKTFGLLGSNIEKDYAQVEDNFNNIIFKLEKLKGQIKGQIKFQDNHKFLALDLLKEKLSSIPKEKHRQAFLDGFKVIFSEHEINSFAVCWNKMY
>nsp41570	nsp41570	hypothetical protein	4188447:4188707	forward	MW:9791
MLVKLDENMAQKHVEFLQQSGYSADRVTDEGLSGAKDEVVWQQVCAEGRFFITLDLDFSDVRRFPPGTHPGILLLRSRNRSRQAVL
>nsp41600	nsp41600	hypothetical protein	4190951:4191097	forward	MW:5638
MTKYDRSTVCLAVFVSILATLIGINNLLWFTQLVHRQIFEMEKNPNIR
>nsp41620	nsp41620	FIG027190: Putative transmembrane protein	4194203:4194778	reverse	MW:22457
MLQAKTILEFWFGHPDAPDYGKPKADWFRETAEFDRQIRNQFLPDYQKAAAGYLDDWIDSAETCLALILLLDQFPRNMFRDTPEAFATDWEALSAAQHAVVQGYDYQFLPVQRWFIYLPFEHSENLTHQRQCVKLFQQLSHDRDSAKAIEQSLIHLAIIERFGRFPHRNSILGRNSTASEKKFLQQPSSWF
>nsp41640	nsp41640	hypothetical protein	4195578:4195691	reverse	MW:4321
LIFLIILNNYAKNLVLHHKFRLLGKIMGNKPSFFGHL
>nsp41680	nsp41680	hypothetical protein	4197647:4197760	reverse	MW:4130
MRTDADKLQSLFYYPIFLPSTSSVGRIHNTSTAVEPS
>nsp41700	nsp41700	hypothetical protein	4199126:4199245	reverse	MW:4587
VALPKPRLKSMTGSYRRCDRPSNLQAIIYWKNMQHQAEV
>nsp41730	nsp41730	hypothetical protein	4202707:4202823	forward	MW:4069
LTNSSLMVQAPRFICGINQSKIPNLKSLKPVDLSVGSI
>nsp41770	nsp41770	hypothetical protein	4205331:4205483	forward	MW:6033
MIFFIFSIWGQDRFFQDIKNKKIIVLFNLCIENFNFIQCGKIKVCVEDLL
>nsp41920	nsp41920	hypothetical protein	4222839:4224275	forward	MW:55318
MQTPIYNRMLASFMAQFRVAPPYLAGFDSGTAMLRATAAYLRGDDFPGMGTLPTALEPIATALNKLPPPAKELIYTVGSAGESIPPERLGDVSSEVVSEWMVSEYPQNEYQAVAIGSASGALVHLCAALGMPWLPQTFLIPVLYPELHPDEPKKAMEWGRRTAQPLLDANPDLQLHHMYDPSQDRLTLRGMTYFRVKYLRLSSAYKRFLEKNLPRGGTIFIVECERTWPTTSIGDRHFFQFGALGGATPEEYFDNSDRVRRYLEKYQSHRRHWDAPTPDGDSPEAEWGFETSLRQDVENFARDRGYRVRRIIFKEPEHLSPFVAELYRWWYKQRGIIANRLLVESFILLEPMWTLRTGSVPFWMKFNMEPSLDWIKDYLGKADPYDEIFMILFSHGVES…
>nsp41930	nsp41930	hypothetical protein	4224324:4224437	forward	MW:4019
MLAIVVHAGILSLLLFQIKRQLQKAGESATKTLLAEN
>nsp42000	nsp42000	hypothetical protein	4233466:4234581	forward	MW:42843
MSVINALANQYYIYMKRGEQPIPWDIYDINPPINFGSATYFTKILQILENSLQVSGLIFYLTWDEIDELPSYGTNVVVLVIGDEWYRIPKYAHKVRAVFKCIGIKPILGCNPLRKLSLLNLLTLIQFLRVLLVGLPGLINYHFHKFKSLFLGEDPIGRIYEIPLGYNNSKDMPIKNIEDRLYETYFSGSIIHIPYPLWSLKYWLGTPKALARKLMISSLNKFQKKNPGLNIELSITGGYRNRTTEDERSYCEIMMDTKICLVPRGTSFETTRLFEGMKYGCILVAEALPSRWYLDGAPIIQIKDWQDLESILGNLIDNKQLMEELHYKSLNWWQHKCSEASVGDYIIEKLNGDIPLWKKHAAELSMSLTPP
>nsp42020	nsp42020	MscS Mechanosensitive ion channel	4236255:4236569	reverse	MW:11403
VRFQFLAIAKRVLLSNFASIEQKQALLDEHCLGNSRNAAKQMPNLEVSNQASHTPMRRISPKGIFGKGVMVTMASSMAIAVVSIPKASAHDSHCAFSTISQWYQ
>nsp42190	nsp42190	aspartate racemase	4291741:4292409	forward	MW:25173
MGPVVTAEFLKSIYEYNQFIHKEQETPNVIVFSLPSIPDRNNSINTGNEREFIDFIQFHLENLNKIVDHIVIGCCLAHYSLPEIPEHLTEKVISLIKIADQELQQHDESALLLASTGTYTKKLFQEGCAAAERIISLSETEQDLIDDMIFKILKRGQDPLTILPDIQALLDKYNTRSYISGCTEFHLFTKSLKLNGIDSIKAIDPLSTIAQNFFQIFVGLTQ
>nsp42200	nsp42200	D-3-phosphoglycerate dehydrogenase (EC 1.1.1.95)	4292652:4292900	forward	MW:9294
MTAIFPQFSTVNLKNQKVLLIGRMYDETGEKLLEEYTNIQILKDPTKNEINQAIQEASGVFVRYPTKLDAQAIGLAKKIKSH
>nsp42270	nsp42270	hypothetical protein	4300325:4300456	forward	MW:5324
LEDEPPSRQVRQGERDGFLNFKFVFIKYWEEVINYRFILAIFL
>nsp42290	nsp42290	hypothetical protein	4302028:4302159	forward	MW:5001
MSLQSGLEAFQQKRYQEAVELLEEFSRNCIDHDSSDYLSAQMC
>nsp42300	nsp42300	gamma-glutamyl phosphate reductase( EC:1.2.1.41 )	4302165:4302533	forward	MW:13031
VLYGAETIGFFAGLAIGFILFSTSANLGLILGAPLICLGLGILIKAFVMFPNYDQAPATDVLTLMSDPYASPLRGQPAKLAGLLIGRGDAGYKFGSDLKIQDRNGLLYLRYACLFCFGVKQF
>nsp42510	nsp42510	Cytochrome P450 (EC 1.14.14.1)	4319859:4320011	forward	MW:6070
LQRDLDPWPPWGKFIRTKQQFNKLIYREIQERRHHPESQGDDLLSLLLSA
>nsp42540	nsp42540	4-hydroxybenzoate octaprenyltransferase	4321906:4322106	forward	MW:7420
LIFVKAPPSTGIFGDKTSTVVLKMVLLARIITHYTVFFQLFAEFVGSRVTIFRLHSQAEHLDAPPF
>nsp42560	nsp42560	hypothetical protein	4324145:4324258	reverse	MW:4259
LHGFADAFVLQMPKLLYPILPNYVLLCSRNLLNRSNN
>nsp42630	nsp42630	hypothetical protein	4331215:4331394	reverse	MW:6800
LNQKREQEKRQGSREKRQGSREQGAGEKNFPLPSRGVEKYHSIKRAGIFALPHNNNIDN
>nsp42660	nsp42660	hypothetical protein	4332458:4332628	reverse	MW:6487
MRLNAKTERQAHQHSSGDIEQVKQAAFRIRQQLAGGIHTDSTELIRELIFWIELTN
>nsp42730	nsp42730	transcriptional regulator/antitoxin, MazE	4339823:4340083	forward	MW:9874
MGKAIKTRIVKIGNSQGLRIPKILLEQSGINSEVEIEVHGNHLIIRPVEQARANWDKAFAAMAEKHDDILLDDINTTEWDQVEWEW
>nsp42770	nsp42770	hypothetical protein	4344071:4344187	forward	MW:4658
LSWRFRNLRLIKFDIPHIPQYLDVALLTNHKAYTDLIY
>nsp42810	nsp42810	hypothetical protein	4345769:4345927	forward	MW:6051
MHQRINLSNWVRNWNGELPMLDSPFPNLEYSHLVMRNQHSALKCSLATVQSS
>nsp42830	nsp42830	hypothetical protein	4347403:4347543	forward	MW:5205
VLLEVLPEQLLFGTPYSNFMRELMGIIHSDQVPLESAGFQPNFLGR
>nsp42880	nsp42880	hypothetical protein	4351093:4351767	forward	MW:25974
MKIRTLEQLSDKLAEELAWRKIELSALKGMIDLKSFSSGKNKALLRSGITMLYAHWEGFIKVSSNSYLEFVAMQNLPYNNLSNNFIALAMKDKLDQANQTNKATVYNEVAEFFLTKMAERSSIKYVNRITTSNLSSSVFKEIVCMLGLDYSFYESKEVLIDEKLLKKRNIIAHGNYLDIDEKDYDELHTQIIRMMDNFRNQIDNCASTKQYYRQTESITSPEHL
>nsp42970	nsp42970	hypothetical protein	4361726:4361860	forward	MW:5469
LRYFFDYSSSRQKKRYYIANSQPHEDLFILSQNLPEHKKQCLIY
>nsp43080	nsp43080	hypothetical protein	4369820:4369987	reverse	MW:6118
MQSLYRVLIGVVCSIYLKIAVIGFLVTPCTPKKVLFPDPVVWVLGVYLIAVYGYV
>nsp43100	nsp43100	hypothetical protein	4371063:4371182	forward	MW:4470
VNYTWAQVKNIELVTNTNIPKQFNSSRMLEICSNSLNKA
>nsp43210	nsp43210	hypothetical protein	4379855:4379971	reverse	MW:4421
VFTAVWLKKIIRLQEKIAIAKRFVEIAILRDTLKIGIL
>nsp43310	nsp43310	hypothetical protein	4389747:4389926	forward	MW:6848
VTNRPAEVNSQKSKVKNLKIPSSEFILNLGFFFGRKTRLIQNFSSFIAILRTIVIRFDF
>nsp43330	nsp43330	hypothetical protein	4392039:4392182	forward	MW:5310
MEDFSAFLLWLAAPSRVGDATILNFCTWVMYVSSKKMGLKPHPFMTA
>nsp43350	nsp43350	hypothetical protein	4393381:4393533	reverse	MW:5459
VSTKISNYVKPSAIKQVFLDLAIKYIQNFFISGLGIGDWGLGICEAPPVF
>nsp43370	nsp43370	hypothetical protein	4397296:4397412	reverse	MW:4330
MLPTYILLSLAITCLLTNFAAILWQKRQVRNHSLTQSA
>nsp43380	nsp43380	hypothetical protein	4397504:4397668	forward	MW:5951
MGRRNTVRIIVSDEAIMFAGTRNAQMLVQLLRENSAKALKSSINLVGLMSTSEK
>nsp43480	nsp43480	hypothetical protein	4404426:4404548	reverse	MW:4917
MNLPRKLEFLLKHYKDGTILENYQQKEHHRGIGFIQRTTY
>nsp43510	nsp43510	hypothetical protein	4405538:4405654	forward	MW:4514
MRTLKFKLYEHKQNKHLNLQSLFEPRIPMPLGMGVCQS
>nsp43840	nsp43840	hypothetical protein	4423938:4424087	reverse	MW:5393
LDESITAQSAKLESIALIPKVIFSEWEKACGCSGDQVSESKRIHQTEKT
>nsp43860	nsp43860	hypothetical protein	4425234:4425383	reverse	MW:5423
MPNTSTPAKMAIVEMLNKDGCEAEDLEVVADLPVDLRLILLCLPSRLRK
>nsp43950	nsp43950	hypothetical protein	4432442:4432555	reverse	MW:4362
MIYCYITFFLKYYGDRLRWARSAIASPLTKISVSDVI
>nsp44010	nsp44010	hypothetical protein	4437766:4437930	forward	MW:6220
MSKKLIYFDLYNSSEVSPKTLYGNSIQANVTISKWLAPLWGSQKSKVRSQKFNH
>nsp44130	nsp44130	hypothetical protein	4449702:4449926	forward	MW:8314
MEVLKLTTTIDESGYLHLNIPTQLAAGEVNIVVVLNPVSSNEEQKPRYDFSDLVGKLTWEGDAVAIQRSLRDEW
>nsp44140	nsp44140	hypothetical protein	4450000:4450680	forward	MW:25794
MKIFTIGHSNHSIETFIENLKQNGITAVADVRSSPYSRRFPHFNQPAFKKALQTVDIAYVSLGDNLGARPHDRSCYVEGMARYDLISATKAFATGLNRLIKGAEQHQISLMCAEQDPIVCHRAILVCPHLKKTGLEINHIHKNGDLESHECLEDRLLKQHNLYKLLPDNQNSVKQLSLFDMRPIDTIEKPLSREELIQKAYQLQGDRIAYVERTYTETEDSHERAS
>nsp44150	nsp44150	hypothetical protein	4450664:4451113	forward	MW:17544
MSEQVNLFTIGFTQKKAEQFFETLIKAGVKRVIDTRLNNVSQLAGFAKKNDLEYFLRKIGEIEYIHILDLAPTKDILEEYKKKQINWALYEKRFNQLITERQIEKKVNSDLLDEACLLCSEAKPHNCHRRLVAEYLQNKLNTPIKIHHL
>nsp44160	nsp44160	hypothetical protein	4451151:4451891	forward	MW:28173
MPIFEIICLAKSTKHGGICIAGLKTDGSGWLRPVSNKRDGTLYPEHYTLTNDSEPQLFDIIRIPCTKPEPKCHQPENWLIDSRKSWEVLGSLTLSQARRLLSPEIQRHSSPELLGTSDKQICYENLEKSPVQSSLALIKPEKVQWQVKTIDKKKFRCLFSLSGNSYDLPITDSIWTDKLDYFEEGIYSCEEVIEELKLHQFEPDKFRLTISLSEPFIPSGQEKKFCYKLVAAVINVADVKQRLGWL
>nsp44250	nsp44250	hypothetical protein	4459880:4460008	forward	MW:4459
VLGAGGKKLTLNSALSTFQSASNITSLLALITAKLTLRFQFY
>nsp44320	nsp44320	hypothetical protein	4467757:4467870	reverse	MW:4296
MGNGEIREWRMENWVSNLSPSFHYSLLPTPYSPLSSL
>nsp44380	nsp44380	hypothetical protein	4477725:4477850	reverse	MW:4549
LFNGFQQAQNPLLTAGVYGSHRQLFKFATVVEAVILDQLIT
>nsp44630	nsp44630	hypothetical protein	4498591:4499094	forward	MW:17786
MKLSIKSIALATMMTVSTISVSTGLALSGSISAASAQTNSRQMNQQLQFQPQLCTKASITGNWKGMIVPTSDDIVIHLEMNISPGTAPQQGTWKFVGASGTLNQGTVKASVQGNAVTLELWKSQLQNNLTIIKKIGTMQGNFQDCGSKISGNGVIDNRNFTFSLSKF
>nsp44670	nsp44670	hypothetical protein	4505276:4505392	reverse	MW:4524
LYSQLFYQGDDTYYLEETHLKLNSQNQFTQITSYSTSP
>nsp44720	nsp44720	hypothetical protein	4509409:4509531	forward	MW:4842
VDKYRIYSLLAKKEFFRGTNNHSLFQKIINYSYLIVRLCS
>nsp44750	nsp44750	hypothetical protein	4512172:4512315	reverse	MW:5836
LWDKNRTFSYISSVNFEKYTRIYTLVIHIKSLVDKNYQNQFLQNNRH
>nsp44760	nsp44760	delta-6 desaturase( EC:1.14.19.3 )	4512339:4513430	forward	MW:42132
MTQTQPKVTFTKNYGFRKELNKRVDAYFESQNISTRDNAAMYMKTTVILSWVVATWTFTLFGPPEIWLKVIGCIALGFGIAGIGFSVGHDANHGGYSRHKMVNNIFGYTFDIIGLSSFLWKFRHNFLHHKYTNILGHDVEIHGDGLVRMTPYMEHKWYHSFQHVFIWFIYPIIPLYWSFADVYLVMFKRKYHTYDIPKLKPLDLLVFFSGKLMWLGLFLGIPIAVGYSPIQAVVGFVITYMTYGLMICIIFMMAHVLEAAEFIEPNSDLQQVNDEWAIFQIKTTVDFAPKNQFLNWYLGGLNYQVVHHLFPNICHIHYPQLAKILADVCEDFGVKYNVCETFTEALASNYRWLKLMGSAPNLE
>nsp44890	nsp44890	hypothetical protein	4524470:4524586	reverse	MW:4399
LEVKSICIKLQIGKMLRLNKFLSISTKKMIYQLFGILS
>nsp44900	nsp44900	hypothetical protein	4524824:4524937	forward	MW:4453
LVEVQDMKTTNLPIRMWAIRQTIVIFLNTEVQMDELY
>nsp44940	nsp44940	hypothetical protein	4527712:4527882	forward	MW:5953
LGAIEAEAFKTIKSWAVASPLLLLRSPSIPIELLDHSDIQGNSVHTACGTIKGRIN
>nsp45000	nsp45000	hypothetical protein	4532338:4532469	forward	MW:5181
MKIYQEFSLVNSAKLLFVFLQRKLVFLAHILPLLCVYEHYSHQ
>nsp45040	nsp45040	hypothetical protein	4538935:4539054	reverse	MW:4250
LLCCSHTHYLPKVGMVKPQASTKKNDPKVPYVNATVPAL
>nsp45140	nsp45140	hypothetical protein	4550971:4551579	reverse	MW:22627
MLFTNPLTIAATSFVLVLGTQNPAVALVNPSISAIESVSSTTKVRTPKQPILIAENDTYWGPNRDFKILMPGKTVTNTADQLISVSATESVYMVIHRNFPQASRIPIPQLRQVLQSAMRESIGLDGKIIQTTNLVINQHPGLELLMQHSDGTLGKYRAFLVNQRFYLMGTLTKNELTTESVNFFDSFRVYPENITYSNWDVY
>nsp45200	nsp45200	hypothetical protein	4556639:4556770	forward	MW:5181
LYLKLKAVNPNRKAEFKSQKSKVKNDLRWLCYLLRAVMGWSKR
>nsp45220	nsp45220	hypothetical protein	4557387:4557569	reverse	MW:7204
MSVFVAFWQLSRWEYIFSPQLKTPDTTWITKIDTCRFQNYIGQYEQLSKNTSVVIAWCSF
>nsp45360	nsp45360	hypothetical protein	4573704:4573979	forward	MW:10585
MAYVHEIKFFMKNGNLHAALFDNPPFFSDEFWIKNVTAQELQIDSLPPNVMLEKKYKVEDLGIKPFYASKPLFDFIDKLAETAWKTGTKLL
>nsp45370	nsp45370	FIG00572231: hypothetical protein	4574318:4574533	forward	MW:8198
LRFGSELIFSLCEHFGTEIVIINRTEDSTFEEDLAQDVLEIITVFSARLYGSRSHKNKKIIEELKEVAVRL
>nsp45380	nsp45380	FIG00572231: hypothetical protein	4575162:4575377	forward	MW:8198
LRFGSELIFSLCEHFGTEIVIINRTEDSTFEEDLAQDVLEIITVFSARLYGSRSHKNKKIIEELKEVAVRL
>nsp45420	nsp45420	hypothetical protein	4577804:4578028	forward	MW:8541
LGILDCLDVLRKVHKSARYTIAGFSHGDAECFNTVRYQPLSHQRQFLSLIPNSIMVFENLIVDLEISDRYTERS
>nsp45440	nsp45440	hypothetical protein	4579178:4579294	forward	MW:4482
LSRILDFGFAIFVAQRSEYFRLQSHPKSKIQNLKSKID
>nsp45460	nsp45460	hypothetical protein	4580696:4580809	forward	MW:4369
MVDDQSIFRFPLRFPVLALFQKCSQMLTFFSCLNPEV
>nsp45640	nsp45640	hypothetical protein	4594273:4594803	forward	MW:18135
LRSSTLSIISNAACLTVTNSTFAENNGGDQSGAIYHNGLANSAASTTINDSTFTGNLADREGGALFVNGNTTITQSTFTENRADNAGGAIYAANNANLTVIDSTLSQNIALADRTDNIAGIGGAIALASATLNWQNSTINNNTVKDEDSGIFSTNTILNITGSTIQRHFTANLSQV
>nsp45730	nsp45730	hypothetical protein	4606623:4606934	reverse	MW:11695
LGLSFALALEKVRSNTNVAVPITVKNFDSFAFLEKSVHSPDFWNKLHEMPKLATSQMNLWIVGPGMRRHDYPQQVALSGDGVCTIDTSQHYRIGIPYQLYRCK
>nsp45830	nsp45830	FIG00561622: hypothetical protein	4615095:4616123	reverse	MW:40022
MWISPEYKKKRVGKAGEVLIGESFENLTADEALIILSNWRSSHAYPLNSIQNSLRYKVKQIYKAEGIEEDYLIAQRLKRISSIKNKLKRFPEMKLHRMQDIGGWRAILLDNKLIYQLKDEIVNKKNFNIIKEYDYIKKPKDTGYKGIHLISEYCGRKESFEGLKIEIQLRSKLQHYWATGVEIIGTFTNQQLKAGIGEQKWLLFFQLVSSLISNLESNEPINAEKARNLKQLDEELKVLEKLTTYTVFANFTEQIEKTKGRFLLMLDIDNRTVNIENFNNNQLSEATEKYMELEQKHQKENIDIVLVEAKSIQDLKKGYPNYFADSTSLMEYLLLFIGKEKT
>nsp45870	nsp45870	hypothetical protein	4619922:4620272	reverse	MW:12492
MVVREMTPSQVMQEMIASMVKMVTTPSMVGVITTSSMVGVVMTPSMVVMEVITSLVVMVTTPSMVVMEMITFMVMLEMTCSMAMQDMIASMVGVEMTSSMAMLEVITSLVGVVTTP
>nsp45880	nsp45880	hypothetical protein	4620432:4620743	reverse	MW:11259
MVVVVLITFMVGVVMTPSMVVMEMITSLVKMVTTSSMVGVMTIPFMVGVVMTSSMVVMEMIASMVMLEMTSLMELISFMVMREMTPSMAGVVLTRMLQTIVTA
>nsp45980	nsp45980	hypothetical protein	4633054:4633218	forward	MW:6128
MARLVSGFEWADVFHINALGVVFWSIGDFLGIKIKRTTKDTKDTKSRGFQRVLA
>nsp46040	nsp46040	hypothetical protein	4637974:4638111	forward	MW:5369
MEILYYLLIQSFSLKTEPEKLGEFTSVFPAKILRYENLRMRNASK
>nsp46070	nsp46070	hypothetical protein	4643143:4643277	forward	MW:4857
VTVAEIDWSLLELGGELFHMSSSLKVPETYPLCKTFGMSAPRLC
>nsp46140	nsp46140	DNA or RNA helicase of superfamily II	4648031:4651045	forward	MW:117811
MSRLLVSQYQAEVQKIIQFGGSRKETSIRVAFQNLLNEYCKPRDFLLIPELDYKLPNGKFVYPDGTVKDALRLDWGYWESKDQYDNLDQEIEKKLNKGYPDSNILFEDSQTAVLIQAGTENQRVSMQDAEALDGIITNFINYVRPEVKDFRSAIETFKQDLPTVLDSLRDLIDSQGKNNISFEAARNKFWDICKESINPEISLFDIREMMIQHILTEDIFLNIFNESQFHRENNVARELQGVISTFFTGNLKRNTLGTIDRYYAVIRRTAANIYNHQEKQKFLKALYENFYKAYNPKAADRLGIVYTPNEIVRFMIESVDFLVHQNFGKLLADKDVEILDPATGTGTFITELIDYLPQHSLEYKYKHEIHCNEVAILPYYIANLNIEYTYKQKMGVYEE…
>nsp46160	nsp46160	hypothetical protein	4651478:4651705	reverse	MW:8480
MLIDKIIQELQGIPEDKLAEIYDIIHHFRLGLKEELSAEETPTEIVIEGIHQGIREALSGQTIPLSEMWDGIDAE
>nsp46200	nsp46200	hypothetical protein	4654499:4654720	forward	MW:8492
LVIGYWSLVIGYWSLVIGHWSLVIGHWSLVIGHWSLVIGHWLLVIGHWSFVIGHWSLVICHLSLLIKYFSQKM
>nsp46250	nsp46250	hypothetical protein	4660787:4660957	reverse	MW:6101
MPPARYPGQRSYAPRALTAPVRAEAEPLPVLGDDRAKMPDSQETLGSFFDESIPSN
>nsp46260	nsp46260	hypothetical protein	4661006:4661131	forward	MW:4939
MTYTLNLLGKYKNLPLTEDAVLRMNRDWISYGDRLNKRIPR
>nsp46320	nsp46320	hypothetical protein	4671571:4671705	forward	MW:4920
METNHKGHKVHKGRGKKEEGILSTSQFLRASASLAENQVQIINF
>nsp46430	nsp46430	hypothetical protein	4689635:4689766	reverse	MW:5322
MNLCILFHQKIDVFMLIPICNLHEQFKKYFVKQVYLNTDKEYI
>nsp46460	nsp46460	hypothetical protein	4692590:4692751	reverse	MW:5662
MHFVSNSPLLPAPCSPASSGEWGELSIFGASQKLTVKILGYGDHTLCSIPNFR
>nsp46510	nsp46510	hypothetical protein	4697969:4698841	forward	MW:33670
MKSNKDKFQNNFKDDKSYTNWIHHIEEFFSKNDLDINWIENFEIFCLRYNLNIKHLKAILNDPKVIPMIRGKSFEFTAKDYVSTILSEKYYVTNPRLNAQTGLNDIDVSIINQSNGKKYSVECKLAKKGSFRLNRGKNPYIEVKCMRSRTLGENAALQRSKLTGIPFEALMVHNDQYIAKDFDLVITSIANAFFQTDTDGLFYWFPPPEAQLFLEKLGISNQNDAFSKMYVAKSKHLAANQINQVKCTRQKCKDLNCSFIPNYPKIYFDNFTGQPLDPWVSMDNIESLLD
>nsp46580	nsp46580	hypothetical protein	4704692:4704805	reverse	MW:4348
MQINSSPPYLNLRLSAFNYLHKSISQINQPKILKLYN
>nsp46630	nsp46630	hypothetical protein	4708141:4709091	forward	MW:35780
LINGRYEVKPGMMPFGCCLGNGEADQQVFQIDDHFSHYHQHKILARGESLSKYYQTCNYSQTVAGAIACLIIERLTLEHPQYFDCQKTANTLKFHSRLTQETLYLNADWQLQQVQSSSVIPPYVSTLDALAAQIQEDITVISRTGDGSNWLSAVHLCYPNHWSAEVKIGKNFAAIHAPVAGMEKINLRGDAIVNTMIEQKPMVRFAWGLSTDTRLNHHPQPPLGVSVNQWQGRSFDPQHPQLYLRIERQVIWGLPKYETALFTIRTYFKDCGVLKQDPVLRSKLCAAIESMTSPSLIYKGLLESKASILHWLKHLG
>nsp46660	nsp46660	hypothetical protein	4711617:4712339	reverse	MW:26236
MTLQIYQNLIHGKLAKFNEQVPDCFMGWNGDSIQLPDTGTHFGFVYSGHPILQRWTGLQDYKLHPGMYFSLSGAGAVGGENSSGFVVTCPTFKGVFMIGGEIESIGRLSYIDGGTDNVLIPPIMSGDPCLNALYFPPGVDQTIHTHPSYRLIIVVEGSGECETPDGITPLQPGMIIFIPANNLHKFRTQADNLTVVCFHPDSDTGFTHTNHPMLKRTMVAGISAANLPEIQTKSLINRER
>nsp46670	nsp46670	hypothetical protein	4712606:4713304	reverse	MW:27227
MPRFFFEILKERIDKIIEENQKIQDFLVYVQRQSLIHQTSVKLSAIRAFYFDIDFDIDQERRLSLLLDPAANYLVCGSFFARVFQETSFEEGIHIAENYDKNTRPDEPKISEVSSANKAMYIAVQYALASHQLQPELRTVLEKIYQNDAQINHGEIDEEKLKILADKSRSLAKKNRHIGSNDWQFNEQDKNLLKQYYQALLLLVECLNADCIIQHEFRKQLLDSVLLHLDSN
>nsp46690	nsp46690	hypothetical protein	4715440:4715622	forward	MW:6612
MSVIESKEFSCPSRFFQAALTALSLGRGYGVINLEYPDTRAFIATVSLSYRVCMGTNKTI
>nsp46740	nsp46740	hypothetical protein	4719514:4719681	reverse	MW:5949
MSANLDNLIPILKSNFTTPRQVAIIGSTSFWNKSTPAICETTGKKLAKLDELTLG
>nsp46770	nsp46770	hypothetical protein	4723674:4723793	reverse	MW:4372
LIVGDDTCRRLWDCAVQSTEDELLAAAPHNCNLHSNYDL
>nsp46780	nsp46780	hypothetical protein	4723815:4724945	forward	MW:42151
MNKSLSPLLITGIYLIVNLCVALTTGFFLQPLGLTRVILISLVIFLSWLLLPLIFPIRRSSTVGTNHGFGTVATFLSLGILYEVFPQYPFRNKEGYLEYILAMSWVTPFLADLCCLYGLGLGSFPLVLTIPWLLLASLLISMLNLGTDKLSYAIYFPGFLLPILQLIALIPGLIKFFLLETSVKIELGQNLLIVVAMVVLASLGAVSIRETLKSQESSGKPKFENPRVCIFVRVVNSENQDGKTNSHALDKQRKPLHSYADKQGYELDRIQYTVDDGSIEETEELSQYRQGLEALFKNPSYNIFLVEKEEHVSRFGIVEAKRTIEENGKYLEVFNPQVQQQRQESKQQSLALATVLQSMVIVGGLTGGWFINFKLI
>nsp46800	nsp46800	hypothetical protein	4725751:4725909	forward	MW:5862
VGIPKIYGIELLQKNQQDVKSRRLLLQLLSVALEVESVLISGKINPKKKSLY
>nsp46810	nsp46810	hypothetical protein	4725906:4726187	reverse	MW:10454
MNQDTSPSSFKLVVYYINGTSQTFEVPIQGWDKVGNAASQLMNMGKADKLFICLKDNRLIGIPYSSVLYFEIDPVPEKVPNNILKDVVLLQED
>nsp46830	nsp46830	hypothetical protein	4730371:4730520	reverse	MW:5835
LSHKDICKTQNTKPAIRRCAKLPNFCLSPVIFSLWVDYRIHFGEWVKQF
>nsp46850	nsp46850	hypothetical protein	4731952:4732074	reverse	MW:4964
VNLWQLVLLYIAIQKSFIKAIFVYLFSNIYHYFWAESYQM
>nsp46890	nsp46890	hypothetical protein	4734237:4734425	forward	MW:7216
LNQPKFKTNVAPSYQAITQRPVLKLPNHARVAVWVVMNVEHFTFYCWSTTAVKIFKTMLTSY
>nsp46900	nsp46900	FIG01154067: hypothetical protein	4734479:4734754	forward	MW:10343
MNNIERRTGENLPNINQIQAFRFPAGHGLLLYGTWHDFPIACDRSVVILTANSDEVVTALSQMQTPEEMNQGEVYKISLSKRLKIQIQLET
>nsp46950	nsp46950	hypothetical protein	4739152:4739271	reverse	MW:4568
LWYPSFLGRLLKINFQLFRNAAIAIGRDRYVQTTLINQG
>nsp46980	nsp46980	hypothetical protein	4742470:4742850	forward	MW:14377
MKTKEDDLISRAELLQQTIATLQIMIQQIQAGGEIAPSGCCVSRYQARGKQRVYWYYKLHAAHPIFPTAQPDKLSKYKHLGKAGSPAHVDAVMQVARRTQVDYLQSCIDSLRQNWVDLYDSLKKKK
>nsp47090	nsp47090	hypothetical protein	4754221:4754922	forward	MW:27233
MLQKFSEETRALFRKEIQEYGFMKDELVGGEIDRDVYGVNIACAWPLPTEIREIYEEMYEKLQELEGAYIYPYTQTHITIVTVINFKKTLNKIKKCLDPDILKLLKMRIENIVQHKPIKIFIDSPVLLRSAAFFPIYNPGGEIYEIRKEALNILKGDNRDYDLDTPISIHSTILRFQEVPTDSEKFLHEFEEITKNFSVVEGIVREVYVTEELKPYMKKGSILEKIDCGKLAL
>nsp47130	nsp47130	hypothetical protein	4758105:4758224	reverse	MW:4546
LSPFVTRHLKRYGNYMVNLHNIPQPLEVAISLPPEIFQI
>nsp47150	nsp47150	hypothetical protein	4760267:4760686	forward	MW:16443
MAKKKPLAEVIQLDSKRKIPSQLENSNYYQEGIFELCEEWLAWEIDEIEPENSILVTEETLDECIQALNLFITMEVNSKVLKLNLDPKQWSKRQQAEREKIRQQCYRHGRYEGNGWVIESLLDKQTLELMIEDGIFEPI
>nsp47290	nsp47290	hypothetical protein	4776071:4776256	reverse	MW:6794
LPVLLPIINAGDGEWGLGIGDWGMWDIRLPLPPSTQHPAPLPLPPTLTSRLKLTDHFDFWL
>nsp47360	nsp47360	hypothetical protein	4781013:4781141	reverse	MW:4674
VIISDEFSLATIYFILFTSQKIFGYELLTPFFGGDIALLAAK
>nsp47440	nsp47440	hypothetical protein	4791277:4792098	forward	MW:31112
MQKISLLLQYLITGLTFATSINVANASPFARADFVNESQFNSQAIFSYVDLGRVTKLGNSKYKYLRLITPADFVGEYIESEENLAKRKLLESEVIVNCNDINLLQIQQDRYYRSGKLIKTDNTDKVIRHSESNPLKEGNLIVCRLFDTGSSQPLKPGFYFRGSIGIQIAIKGNRICYEGMSRYGRTVASVIRDPKYLSFYKLESVKKKGQSPEPFYLMQLTSDAIHYGDFMGLSSIEIDRGGGNTNSKEMQRCLKSNKTFSFFEESEEFKHRN
>nsp47450	nsp47450	hypothetical protein	4792136:4792342	forward	MW:7735
MKSKIIFNLSVFLILYGVGDPGIIVIAKLQNSQDLRQIQKAWRANLKTRKFEAISTKAIVCQNLDLYP
>nsp47460	nsp47460	von Willebrand factor type D domain protein	4792488:4794653	forward	MW:81178
LINVNSPTSYAFLNDSSKANAALSPLNTNSITKVEENRGGRDEQIYNLQLDGFSEIAQIPRVRQQNRQSGTGNNQQEKPVKEEDCQEVNAQYKSLNKSLNLLEKTQEKYKNLEAKLAFHNYDYTRITNQLEDISTRLVNAEAQLRELHENVPGAGYKDYLKETQRLRTIDWTSEPSIYQKYQALISKACDKIPDWGDIIPTFKYIGNTVPGYTDNPLLQFAVEQKITGTIGTILARNPYVWLGIKLYDTVSLTCLADQLGNTSLSPAQYRIYQKYQSRINAVNNEITTQVENLMFTESAINAISRERQSAADQIYWIINKELYNNKDSDIGPIIVQGKKPSPEAMLSMLRELDLWKEDLINRINKLRNSPCINNQKQPQPIAKEPEPSAKEPEQRRGKE…
>nsp47490	nsp47490	hypothetical protein	4797281:4797397	reverse	MW:4386
MILNSIALPFYANCQKGLFFGNHDKFKPQVEENTDNIQ
>nsp47550	nsp47550	FIG01190291: hypothetical protein	4800850:4802433	reverse	MW:59900
MSLPFILDITIGLIFIYLIFSLLASEIQEMITTILQWRAVHLKKSIEILVAGDAANSDNDSVLDLVNKLYNHPLIKSVNQESKGFLTNLPRQFVWFLSSLPVKFSLSGEKRTKSIFGYTQKDDNSKSNSIKHSAPSYIPADIFATTLMETLGIPALVDKLTESRLMNFQDEQLHEMRNILLKFHHQVNNIDDHITQFSVSIYDEFTEIVEKSFAKIIADFQKDKADLVNSMNRMAQSLDRYIEIFQEDMPEDFFAGKTLQKLRFLREDIFNNIEQTIALKCLRPNINEVLQLINIGSDIHQELFNEFKDPNSEAYKTFQYFSEQLQVFTKTLPPSVINNMANLAKRAETKAKNTEEGIYILQQEIEQTFDKSMERACGVYRRNAKGVSLLIGFSLAVLA…
>nsp47590	nsp47590	hypothetical protein	4807058:4807177	reverse	MW:4382
LSVVSCQFLIFPLATDHWLITNDQLFTLSVAEGLMTNDQ
>nsp47650	nsp47650	transposase OrfB	4810874:4811950	forward	MW:40993
MLLSIKTKLKLTKAQEIIMSKHAGIARFTYNWGLATWRQLYKDGFKPNKYILKKFFNNHVKTEFDWIKEKGICQKITQYAFDDLGDAFSRFFSAKSDYPNFKKKGRNDSFTIDAGGKPIPVGGKSIKLPTIGWIKTYEGLPHTTCKSITISRTADSWFIAFAYEQEHEPTLKKYEVVGVDIGVKELATLSTGVVFPNPKHYKTNLRKLKRLSRKLARKIKGSNNRYKAKITLARHHAKIANLRKNTLHQITTYLCKNHAKIVVENLNVSGMLSNHKLAQVIADCGFYEFKRQLEYKAKKFGCEIIIADRWFPSTKTCSNCGHIQDMPLSERVYNCQNCGHSMDRDLNAAIVLSRLAKP
>nsp47760	nsp47760	CobN component of cobalt chelatase involved in B12 biosynthesis	4823446:4823628	forward	MW:6583
MSNLISPLSRCALFPFPTPHSPLPRRSRGAPEQGGVRNYFKTSGYLTTVPLLPIPHSPQP
>nsp47780	nsp47780	hypothetical protein	4824428:4824679	forward	MW:9704
MKKEELLTFVEEKINSYAQQIINSSDKGDDSALGELNFYMALRRILKNEERRIQDYGMMDAVNDTIKALGIIKEGKFYKDFFN
>nsp47800	nsp47800	hypothetical protein	4827855:4827992	forward	MW:4951
VGNFGSLPFFLCHAEAQRRTRGGRGVLVKDKMLNIVITGIDSYDV
>nsp47810	nsp47810	hypothetical protein	4827985:4828188	forward	MW:8044
MFSDVVEAIKCFSTEEKLHIQLLLQQYLREERREEIYQNLQAAKQEEENAELQFSANIDELKQLIEE
>nsp47820	nsp47820	hypothetical protein	4828351:4828980	forward	MW:25011
MTTFDEVINYSFYIFEQNFLEFEKAINSYTEELYSQDVNAFDLRYREIQSQRFEELKKQTARLLHNYLASWFSLREQTYAAENSLEKNNSLSNPSIISAIKSKKGEMFTNNPENSFIQELRNYIQHRSLPLIKTENSIKLKFGQPKFNINHSLFLDTKELLEWEKWNANAKKYLSEHSKQIPIKETIKGNFSYIQTFYQWLSKEITLHN
>nsp47850	nsp47850	hypothetical protein	4830735:4831136	reverse	MW:15251
MTTMKVELQLSSDDLLKAVEQLSQADLKQFISQVIALQAQRTAPSLMQQESELLLKINQVISVEIQNYYNDLIAKRDTETLTDEEHRELLSLTEQIEKQQAQRIEYLVELANLRGISLNALMESLGIQMQVYV
>nsp47860	nsp47860	hypothetical protein	4831272:4831403	reverse	MW:4994
MTLQELQKQVLKLPMSQRWLLVQTLLESIQQETQPVSKKGNLS
>nsp47960	nsp47960	hypothetical protein	4839444:4839599	forward	MW:5556
LLGISVRNFAKKLNISQQSGASQDKSASYQTNLITIYRDNQSNEAIGITVV
>nsp48000	nsp48000	hypothetical protein	4842815:4842949	forward	MW:5182
LWETFKEFLGLIVFAKPSKKREFMVEALLSHPRNLAKVLQDLTH
>nsp48040	nsp48040	FIG00811983: hypothetical protein	4847444:4847746	reverse	MW:11788
MMVEIIENLTEEQYPYNSRQEPLPSKMQLTEGWTFHKLELRFAKGASGQIRLMYLVNVTTCTIRLVWIYSHEQFAKRPGEKDLKSVIEEILESINKRSNL
>nsp48050	nsp48050	hypothetical protein	4847832:4847966	reverse	MW:5064
VTGLTPFSIEKSDNFQRSFKKLAKFHGSSFVELMQDLRNNCQKS
>nsp48060	nsp48060	Putative prophage protein (ps3)	4847938:4848525	reverse	MW:22880
MINCLDAARYFIARAYEDGIEAEMTNMKVQKLLYYSQSLYLAVYDQPLFDEEIQAWRYGPVCPPAYRFYSEFEAQQLPIPSQELLLQIPQNEKRLLEEIWGYFGGYHAYRLSDMTHLEFPWKKARQGLPPNASSTEPILLEDMKALGYQKLDLIEREHPAYQSVMSQVLEDACNSESANRIHKREVRDWLNSLLD
>nsp48100	nsp48100	hypothetical protein	4851723:4851875	forward	MW:5397
VCLSIPIDTVRVGILTWQVKNSMLCFGLTITAAAQSRNFTGVSQLFALVI
>nsp48110	nsp48110	hypothetical protein	4851901:4852020	forward	MW:4458
MLHIFNIQLNIPLDISGEFIHKPEINPVTSFGLILQNKI
>nsp48120	nsp48120	hypothetical protein	4852027:4852236	reverse	MW:7700
LKIKALDVKAGDRIIAYCKNKMQVCKVKRILEPGSSNITLSVFTSEHYRGCLVSCVVRFQGDTLVDLVQ
>nsp48170	nsp48170	hypothetical protein	4860139:4860315	forward	MW:6566
MSKSGKKQEILQSMRNIPQQVINYISEAVSRIFSPRDDNYPATGVQPFEGDPPDKKND
>nsp48260	nsp48260	hypothetical protein	4868276:4868395	forward	MW:4329
MSYFVKVLIKLPLIEMNLALAVSVDSNNCSHILISHLSD
>nsp48270	nsp48270	hypothetical protein	4868632:4868751	reverse	MW:4462
MPKTSGFFELVMINKNKAVYNFPGVEDFYDSTLTVENTN
>nsp48320	nsp48320	hypothetical protein	4872622:4872837	forward	MW:7915
MATLTIRFPDDKHNRLKELAQVKGISINKLIEELSTIALAEFDANTRFKAMAAMGNSEEGLRILDKLDALL
>nsp48340	nsp48340	hypothetical protein	4874386:4874508	reverse	MW:4374
LVVGYWDIEDKKIISQSLEQEGEHGSGDKEAGEKEAGERG
>nsp48360	nsp48360	Transcriptional regulator, FUR family	4875269:4875685	forward	MW:15642
MQQEAHTIIQTLKSKGLRVTPQRFAVYANLLSRSDHPTVETILADLNKDFPVSSQATIYSSLQALREVGLVQEVLLEEGVCRYDANVEPHHHFCCRRCGAIEDIAWETFQCIDMKSLRPGMRGESYEVTVRGWCDSCP
>nsp48400	nsp48400	hypothetical protein	4881420:4881548	reverse	MW:4869
LCVHGSPASEEGAMMYFIEVAYRYSYSEERSLWFSQGFDPDL
>nsp48420	nsp48420	FIG00810864: hypothetical protein	4882961:4883233	forward	MW:9728
MTIPTTINLPESLAASVQRLGEATAREISDVLLDTLEIVLPTLDNLSEISINSSIPDISDQELLELANLKMDVVQNQRLGELQAKGKNTG
>nsp48430	nsp48430	hypothetical protein	4883348:4883467	reverse	MW:4755
MALGDIIISSNFAENEIVTNQDVQDFRIFRMLYEEFWLW
>nsp48470	nsp48470	serine protease precursor	4885085:4885717	forward	MW:23368
MPDLTDIPGISQIWTRTKGDPRIKIAILDGAADLERSCFQGANFSQFQPYWSEDIELNEEYFYYLNLYLEFNQQQKDKKDDPDHDKEEAKKEQEAFFAPFPPAIRQRIDLSSHATHISSTILGQHGTPAPGIAPLCTALNIPISFAGDDFISPINLTHAINTALQWGANIIHIAACHPTQTGVAPDLFARAVKQCQESGSQFNTLAKLRG
>nsp48480	nsp48480	hypothetical protein	4885684:4885806	reverse	MW:4701
LWETFKEFLGLIVFAKPSKKREFMVEALLSHPRNLAKVLN
>nsp48570	nsp48570	DsbA-like thioredoxin domain protein	4897343:4898020	forward	MW:25759
MEPIRIFYFSDILCIWAYIAQIRLDELKTTFQDKIAIEHHFVPVFGAAREKLENRWRERGGLQGYSDHVQGVAKKFDHISLHPDIWTKVTPASSTSCHLFLHAIQLLEAKGLVEPDQQVFEKATKAFRAAFFTQLANVSERKVQFEIAEELKLPIAAIQAEIDSGEAYAQLSKDFELVKELMVTVSPTLIFNEGRQRLNGNVGYRVMEANIRELLHNPDGEQSWC
>nsp48790	nsp48790	hypothetical protein	4916305:4916442	forward	MW:5363
VYKDALNLERNEPQRHRGHRGGKYKIKKFGAVPHQEMVLAHRQRL
>nsp48820	nsp48820	hypothetical protein	4918102:4918251	forward	MW:5382
LRLTAIYLPTGTVPQQLETDLATLCFKSNLLHPWRLEVAATQTKPTCAG
>nsp48890	nsp48890	hypothetical protein	4927425:4927544	reverse	MW:4174
[truncated: 197 more rows]
